# Supplementary material for: Metabolomic analysis reveals potential biomarkers and the underlying pathogenesis involved in Mycoplasma pneumoniae pneumonia
Source: Emerg Microbes Infect. 2022 Feb 21;11(1):593–605. doi: 10.1080/22221751.2022.2036582 (PMC8865114; doi:10.1080/22221751.2022.2036582)
Supplement: Supplemental Material [file TEMI_A_2036582_SM6265.zip]

Archive with 13 entries (13 files):
- Suppl files/_2_Mauscript-1_Supplementary_LL_clean copy.doc
- Suppl files/Figure S1.jpg
- Suppl files/Figure S2.jpg
- Suppl files/Figure S3.jpg
- Suppl files/Figure S4.jpg
- Suppl files/Table S1.docx
- Suppl files/Table S2.docx
- Suppl files/Table S3.docx
- Suppl files/Table S4.xlsx
- Suppl files/Table S5.docx
- Suppl files/Table S6.docx
- Suppl files/Table S7.xlsx
- Suppl files/Table S8.xlsx
