# Supplementary material for: Metabolomic analysis reveals potential biomarkers and the underlying pathogenesis involved in Mycoplasma pneumoniae pneumonia
Source: Emerg Microbes Infect. 2022 Feb 21;11(1):593–605. doi: 10.1080/22221751.2022.2036582 (PMC8865114; doi:10.1080/22221751.2022.2036582)
Supplement: Supplemental Material [file TEMI_A_2036582_SM6265.zip › Suppl files/Table S4.xlsx]

## Sheet: Table S3
Table S4. Differentially expressed metabolites between MPPs and controls.
m/z	compound_name	MPP/IDC FC	logFC	P value	VIP	MPP/HC FC	logFC	P value	VIP
827.712	TG(16:1(9Z)/16:1(9Z)/18:2(9Z,12Z))	1.8073	0.853833	1.78803e-33	2.5841	1.60974	0.686826	2.07428e-43	2.3489		FC: fold change.VIP: Variable important in projection; MPP, Mycoplasma pneumoniae pneumonia;IDC, infectious disease control; HC, healthy control.
861.674	TG(15:0/18:3(6Z,9Z,12Z)/20:5(5Z,8Z,11Z,14Z,17Z))	0.578455	-0.789725	1.2092e-23	2.3103	0.657643	-0.604624	3.42358e-16	1.6721
869.703	TG(14:1(9Z)/18:4(6Z,9Z,12Z,15Z)/22:6(4Z,7Z,10Z,13Z,16Z,19Z))	0.529717	-0.916706	3.81914e-54	2.8916	0.473749	-1.0778	1.47087e-74	2.5975
875.79	TG(14:0/15:0/24:1(15Z))	0.180868	-2.46699	1.60404e-34	2.6067	0.255507	-1.96856	3.22036e-44	2.3595
879.743	TG(16:0/18:2(9Z,12Z)/20:4(5Z,8Z,11Z,14Z))	0.299279	-1.74044	8.55614e-38	2.6714	0.38242	-1.38677	1.28946e-40	2.3096
895.711	TG(14:1(9Z)/20:5(5Z,8Z,11Z,14Z,17Z)/22:6(4Z,7Z,10Z,13Z,16Z,19Z))	0.295338	-1.75956	4.17344e-41	2.7283	0.315957	-1.6622	3.22914e-55	2.4763
540.27	Psychosine sulfate	2.38878	1.25627	1.59342e-09	1.5559	2.9302	1.551	7.65065e-14	1.5594
568.566	Cer(d18:0/18:0)	0.468775	-1.09303	4.38023e-26	2.3904	0.461209	-1.11651	1.39022e-32	2.1694
700.535	Lucyobroside	1.51748	0.601675	3.36845e-09	1.5285	1.56448	0.645683	3.53872e-12	1.4688
705.585	N-hexadecanoylsphinganine-1-phosphocholine	2.0088	1.00633	1.20839e-07	1.3858	2.20414	1.14022	1.77011e-10	1.3649
706.589	SM(d18:0/16:0)	2.3337	1.22262	3.69598e-08	1.4353	2.46899	1.30392	2.03765e-10	1.3609
744.651	N-Glycoloylganglioside GM2	1.99787	0.998465	1.12962e-11	1.7199	2.34582	1.23009	3.76957e-17	1.7137
801.687	SM(d18:1/23:0)	2.20491	1.14072	4.41058e-20	2.1743	2.44093	1.28743	1.36778e-26	2.0298
834.554	3-O-Sulfogalactosylceramide (d18:1/20:0)	4.17225	2.06082	2.47354e-06	1.2468	5.37877	2.42728	2.21235e-08	1.2161
1091.72	Ganglioside GA2 (d18:1/18:0)	4.75538	2.24956	1.58919e-06	1.2684	8.62192	3.10801	2.24796e-09	1.2898
155.155	Alpha-Terpineol	0.459244	-1.12267	1.63424e-21	2.232	0.475088	-1.07373	1.7921e-24	1.9709
283.283	Pristanal	8.5138	3.0898	1.41188e-07	1.3791	12.886	3.68773	9.74428e-10	1.3153
285.22	Retinal	8.98419	3.16739	5.20133e-05	1.0827	10.8695	3.44221	3.86173e-06	1.0212
293.175	Phytuberin	2.1803	1.12452	2.42749e-06	1.2477	2.44361	1.28901	9.02051e-09	1.2458
303.232	Isopimaric acid	17.0015	4.08759	1.79506e-05	1.1433	25.4607	4.6702	1.0229e-06	1.0759
317.21	all-trans-5,6-Epoxyretinoic acid	11.9591	3.58004	5.13244e-05	1.0835	14.0661	3.81415	4.48127e-06	1.0149
359.221	11,12-Dimethoxy-8,11,13-abietatrien-20,7-olide	11.5197	3.52603	1.33723e-05	1.1594	11.9323	3.5768	1.05834e-06	1.0745
363.253	6-O-Acetylaustroinulin	14.7202	3.87972	3.09364e-05	1.1128	15.7042	3.97308	2.87663e-06	1.0337
371.219	9'-Carboxy-gamma-tocotrienol	1.87379	0.905958	4.22363e-08	1.4299	2.87186	1.52198	1.3158e-16	1.6904
377.233	Annoglabasin F	5.60878	2.48769	8.61697e-07	1.2976	4.9397	2.30442	9.17088e-08	1.1668
389.268	Cavipetin C	0.587409	-0.767562	4.27622e-35	2.6187	0.632935	-0.65987	2.20464e-32	2.1653
391.212	Nigakihemiacetal B	2.95787	1.56456	1.32219e-06	1.2773	3.7909	1.92254	2.79781e-09	1.283
391.213	Dihydrofukinolide	6.74615	2.75406	5.45796e-06	1.2068	11.0632	3.46769	6.67853e-08	1.178
395.293	7,8-Dehydro-beta-micropteroxanthin	0.265535	-1.91303	9.54425e-18	2.0702	0.344037	-1.53936	4.39097e-13	1.5194
405.225	Annoglabasin C	5.00825	2.32431	2.66081e-07	1.3513	4.78703	2.25913	1.35159e-08	1.2325
415.212	Armillaripin	1.79183	0.84143	2.36833e-06	1.2489	2.21807	1.14931	1.38984e-10	1.3717
429.263	2-Angeloyl-9-(3-methyl-2E-pentenoyl)-2b,9a-dihydroxy-4Z,10(14)-oplopadien-3-one	0.562938	-0.828952	4.0269e-40	2.7122	0.571859	-0.806269	4.84784e-41	2.3159
439.132	Ginkgolide C	2.01178	1.00848	9.26027e-08	1.3971	3.52318	1.81688	2.53256e-16	1.6779
439.198	8-Propanoylneosolaniol	1.70333	0.76836	1.63178e-05	1.1486	2.00854	1.00615	7.00288e-09	1.254
441.308	13'-Carboxy-gamma-tocotrienol	0.605064	-0.72484	7.15861e-06	1.1927	0.613004	-0.706031	1.10283e-06	1.0729
441.321	13'-Hydroxy-alpha-tocotrienol	2.28574	1.19266	3.18093e-08	1.4414	2.09448	1.06659	6.83969e-09	1.2547
447.317	Cepagenin	0.544887	-0.875972	7.09044e-37	2.6541	0.511681	-0.966682	1.46004e-49	2.4222
453.167	Melleolide M	0.509839	-0.971886	3.31498e-47	2.8152	0.476066	-1.07077	1.32333e-60	2.5187
457.329	Citranaxanthin	0.636518	-0.651726	3.50888e-43	2.7603	0.665432	-0.587638	9.87123e-42	2.3258
461.177	6-O-Methylarmillaridin	7.406	2.88869	3.50673e-08	1.4375	9.86753	3.30269	2.04457e-10	1.3608
463.305	Lucidenic acid M	2.14283	1.09952	2.088e-29	2.4855	1.9139	0.936516	8.04827e-31	2.132
473.361	Soyasapogenol A	2.1274	1.08909	7.79874e-09	1.4969	1.91429	0.936813	5.60175e-10	1.3317
483.318	Liquoric acid	1.64158	0.715087	1.07398e-06	1.2872	1.85384	0.890514	1.00439e-10	1.3808
503.285	Cavipetin B	1.87064	0.903535	3.08827e-07	1.3446	2.251	1.17057	2.06246e-11	1.4236
505.387	Ganoderiol G	0.573177	-0.802947	1.11662e-13	1.8511	0.663585	-0.591647	1.03983e-07	1.1623
513.341	11a,12a-Epoxy-3b-hydroxy-28,13-oleananolide 3-acetate	0.411265	-1.28186	3.05177e-06	1.2363	0.276501	-1.85464	4.87355e-12	1.4608
513.389	Methyl 3b-hydroxy-13(18)-oleanen-28-oate	0.543431	-0.879832	5.07984e-12	1.744	0.632379	-0.661139	3.77431e-07	1.1146
519.375	Ganoderiol C	0.563828	-0.826673	4.60992e-09	1.5168	0.589567	-0.762274	4.62957e-07	1.1068
525.338	(24E)-3alpha-Acetoxy-15alpha-hydroxy-23-oxo-7,9(11),24-lanostatrien-26-oic acid	2.44668	1.29083	8.73827e-07	1.2969	2.83347	1.50257	1.50604e-09	1.3021
527.356	Ganoderic acid V	3.29424	1.71995	2.30131e-08	1.4545	3.84087	1.94143	3.71686e-11	1.4079
537.412	alpha-Zeacarotene	1.78265	0.834023	4.67661e-06	1.2147	1.60642	0.683847	5.29542e-06	1.0077
549.416	2-Hexaprenyl-6-methoxy-1,4-benzoquinol	0.58064	-0.784285	8.53058e-12	1.7285	0.661351	-0.596512	2.67931e-07	1.1276
553.369	Ganoderic acid Me	2.42319	1.2769	5.40684e-07	1.3192	4.23923	2.0838	7.24285e-13	1.5075
555.344	3beta,15alpha-Diacetoxylanosta-8,24-dien-26-oic acid	2.37723	1.24928	2.19512e-07	1.3598	1.98695	0.990553	3.93617e-07	1.113
559.47	1,2-Epoxy-1,2,7,7',8,8',11',12'-octahydro-psi,psi-carotene	1.94902	0.962747	1.1104e-08	1.4832	1.54374	0.62643	5.12759e-07	1.1029
563.403	3-Hexaprenyl-4,5-Dihydroxybenzoic acid	0.521449	-0.939402	8.31925e-09	1.4944	0.562555	-0.829935	1.63722e-07	1.1458
565.404	E,e-Carotene-3,3'-dione	0.435291	-1.19995	8.96058e-06	1.1809	0.593048	-0.753779	9.942e-07	1.077
569.384	33-Deoxy-33-hydroperoxyfurohyperforin	0.582666	-0.779258	1.02e-34	2.6109	0.522281	-0.937102	3.46669e-54	2.4673
573.294	Ganoderic acid alpha	2.22747	1.15541	7.5561e-10	1.5825	2.35796	1.23754	1.21375e-12	1.4951
579.425	2-Hexaprenyl-3-methyl-5-hydroxy-6-methoxy-1,4-benzoquinol	0.562794	-0.829321	7.9271e-11	1.6586	0.649103	-0.62348	1.45585e-06	1.0617
585.431	Flavoxanthin	0.340996	-1.55217	4.49572e-07	1.3277	0.412615	-1.27713	4.09247e-06	1.0188
601.422	Violaxanthin	0.389056	-1.36195	7.48628e-07	1.3042	0.452953	-1.14257	2.513e-06	1.0393
613.388	Antibiotic X 14889C	1.77673	0.829225	1.80816e-05	1.1429	1.87495	0.906853	1.27649e-07	1.1549
617.362	3-O-cis-Coumaroylmaslinic acid	1.7718	0.825217	4.52452e-08	1.427	1.56637	0.647426	9.72678e-08	1.1646
623.455	(20R)-Ginsenoside Rh2	0.572886	-0.80368	1.37679e-13	1.8455	0.641539	-0.640391	6.19371e-09	1.2579
627.322	(3S,5R,6R,6'S)-6,7-Didehydro-5,6-dihydro-3,5,6'-trihydroxy-13,14,20-trinor-3'-oxo-beta,epsilon-caroten-19',11'-olide 3-acetate	1.62801	0.703112	5.719e-06	1.2044	2.06305	1.04478	3.84932e-12	1.4667
636.422	Avenestergenin A1	3.69867	1.88701	3.58469e-05	1.1044	7.34611	2.87698	4.15577e-08	1.1946
641.437	6-Geranylgeranyl 8'-methyl 6,8'-diapocarotene-6,8'-dioate	0.397815	-1.32983	1.03009e-05	1.1735	0.433189	-1.20693	5.40296e-06	1.0068
643.366	O-Methylganoderic acid O	0.546276	-0.872298	3.72489e-10	1.607	1.62555	0.700925	1.06967e-07	1.1612
667.478	trans-Geranylgeranylbixin	0.534682	-0.903248	2.98405e-12	1.7597	0.601601	-0.733122	1.89082e-08	1.2214
747.567	Plastoquinone 9	1.58717	0.666461	1.57136e-08	1.4696	1.60555	0.683067	2.20669e-10	1.3587
947.486	Notoginsenoside H	1.77102	0.82458	2.67492e-23	2.2982	3.50045	1.80754	1.1578e-96	2.6661
347.168	(1S,2S,4R,5S,7S)-2,5,7-Fenchanetriol 2-O-b-D-glucoside	2.38712	1.25527	7.46175e-05	1.0613	5.07538	2.34352	2.4168e-09	1.2876
433.241	Glucosyl (2E,6E,10x)-10,11-dihydroxy-2,6-farnesadienoate	1.95497	0.967148	1.50202e-05	1.1531	2.50158	1.32284	5.00521e-09	1.2647
463.225	6-Dehydrotestosterone glucuronide	0.569979	-0.811019	1.11302e-42	2.7528	0.533322	-0.90692	1.08387e-56	2.4887
475.139	6''-O-Acetylgenistin	1.55832	0.639987	6.05192e-12	1.7388	1.51077	0.595287	2.93726e-13	1.5288
534.054	7-{3-[(6-carboxy-3,4,5-trihydroxyoxan-2-yl)oxy]-4,5-dihydroxyphenyl}-6,11-dihydroxy-3-(hydroxymethyl)-2位鈦?8-dioxatricyclo[7.3.1.0鈦?鹿鲁]trideca-1,3,5(13),6,9,11-hexaen-2-ylium	0.344319	-1.53818	2.14295e-09	1.5452	0.381339	-1.39085	3.29314e-08	1.2026
539.133	6-{5-[2,3-dioxo-3-(2,4,6-trihydroxy-3-methoxyphenyl)propyl]-2-hydroxy-3-methoxyphenoxy}-3,4,5-trihydroxyoxane-2-carboxylic acid	0.422041	-1.24454	5.94856e-06	1.2023	0.176719	-2.50047	2.45594e-19	1.8008
541.133	6-(3-{8,8-dimethyl-2-oxo-2H,8H-pyrano[2,3-f]chromen-3-yl}-2-hydroxy-6-methoxyphenoxy)-3,4,5-trihydroxyoxane-2-carboxylic acid	0.477091	-1.06766	9.39676e-06	1.1784	0.203068	-2.29997	9.06664e-19	1.7792
561.376	Cholesterol glucuronide	1.87558	0.907335	9.23694e-08	1.3972	2.17902	1.12368	5.32325e-15	1.6169
585.259	3,4,5-trihydroxy-6-(5-hydroxy-4-{2-hydroxy-3-[4-hydroxy-3-(3-methylbut-2-en-1-yl)phenyl]propanoyl}-2-(3-methylbut-2-en-1-yl)phenoxy)oxane-2-carboxylic acid	0.458104	-1.12625	3.85789e-06	1.2245	0.320706	-1.64068	5.7376e-13	1.5131
593.367	Agavoside A	0.520919	-0.940868	1.72442e-37	2.6657	0.623132	-0.682389	1.57046e-32	2.1683
597.234	6-{[2-(2,4-dihydroxyphenyl)-3-(3,7-dimethylocta-2,6-dien-1-yl)-7-hydroxy-4-oxo-4H-chromen-6-yl]oxy}-3,4,5-trihydroxyoxane-2-carboxylic acid	1.78204	0.833529	1.76714e-11	1.7062	1.7713	0.824812	2.1355e-13	1.5361
609.413	Torvoside G	0.631357	-0.663472	7.66502e-10	1.582	0.665166	-0.588213	2.0086e-10	1.3613
645.302	Lyciumoside VIII	1.51036	0.59489	4.98504e-05	1.0852	2.46557	1.30192	1.89954e-14	1.59
649.253	Ichangin 4-glucoside	3.9441	1.9797	2.78512e-08	1.4468	2.86693	1.51951	4.15684e-08	1.1946
653.476	Ginsenoside Rh5	1.9543	0.966648	8.13534e-06	1.186	2.00428	1.00308	3.23081e-07	1.1205
655.466	Momorcharaside B	2.91907	1.54551	8.1045e-06	1.1862	4.33993	2.11767	5.72414e-09	1.2605
667.305	6-{4-[3-(3,7-dimethylocta-2,6-dien-1-yl)-5,7-dihydroxy-6-(3-methylbut-2-en-1-yl)-4-oxo-3,4-dihydro-2H-1-benzopyran-2-yl]-3-hydroxyphenoxy}-3,4,5-trihydroxyoxane-2-carboxylic acid	9.78405	3.29043	1.71218e-08	1.4662	11.8228	3.5635	1.66489e-10	1.3667
749.518	20-Deoxynarasin	3.06255	1.61473	4.80113e-06	1.213	178.632	7.48085	1.03329e-14	1.6031
882.484	alpha-Solamarine	1.96686	0.975893	5.36945e-24	2.3224	3.64562	1.86616	6.01185e-75	2.5992
885.489	Tuberoside D	1.5098	0.594354	3.48887e-25	2.3619	1.73908	0.798322	4.7876e-39	2.2856
900.477	beta1-Tomatidine	1.99635	0.997361	1.13097e-25	2.3775	3.67839	1.87907	7.75425e-89	2.6474
901.481	Asparasaponin II	2.20746	1.14239	1.6313e-26	2.4035	3.81703	1.93245	6.46081e-55	2.4737
937.461	Lyciumoside VII	1.95085	0.964104	2.70328e-23	2.298	4.30764	2.1069	6.80358e-80	2.619
939.458	Melilotussaponin O2	1.9128	0.935683	1.79238e-23	2.3043	4.43575	2.14918	1.67601e-82	2.6282
945.483	1alpha,3beta,22R-Trihydroxyergosta-5,24E-dien-26-oic acid 3-O-b-D-glucoside 26-O-[b-D-glucosyl-(1-&gt;2)-b-D-glucosyl] ester	1.99168	0.993989	4.47607e-25	2.3584	3.81166	1.93042	3.05305e-97	2.6673
951.48	Ampeloside Bf2	1.97324	0.980563	1.20476e-25	2.3766	3.73284	1.90028	3.03292e-97	2.6673
959.48	Notoginsenoside G	2.05104	1.03636	1.74013e-31	2.5381	3.82323	1.93479	2.99331e-95	2.6631
967.386	Basellasaponin B	1.57511	0.655457	4.42464e-18	2.0859	2.70605	1.43619	3.7012e-79	2.6163
967.473	Goyasaponin III	2.07505	1.05315	4.32715e-30	2.5034	3.93861	1.97769	1.06222e-114	2.6946
969.469	Quillaic acid 3-[rhamnosyl-(1-&gt;3)-[galactosyl-(1-&gt;2)]-glucuronide]	1.98752	0.990966	1.37769e-30	2.516	3.715	1.89336	2.09609e-109	2.6879
258.11	Glycerophosphocholine	2.22587	1.15437	2.98453e-05	1.1149	3.53236	1.82063	1.66693e-09	1.299
379.186	1-(9Z-tetradecenoyl)-glycero-3-phosphate	6.49131	2.69851	2.12671e-07	1.3612	7.64797	2.93508	3.06905e-09	1.2802
409.237	LysoPA(16:0/0:0)	2.54641	1.34847	2.69767e-14	1.888	4.09961	2.03549	2.11824e-23	1.9388
421.316	CPA(18:0/0:0)	0.268199	-1.89862	5.78402e-19	2.1261	0.344901	-1.53575	4.18772e-14	1.5728
436.283	PE(P-16:0e/0:0)	3.24966	1.70029	3.96014e-07	1.3334	2.62326	1.39136	3.3783e-07	1.1188
437.265	LysoPA(0:0/18:0)	2.25752	1.17474	6.54785e-09	1.5035	2.95868	1.56495	3.10166e-14	1.5794
464.276	LysoPC(14:1(9Z))	1.76477	0.819481	6.73232e-07	1.3091	2.01826	1.01311	1.23741e-10	1.375
481.235	1-(4Z,7Z,10Z,13Z,16Z,19Z-docosahexaenoyl)-glycero-3-phosphate	2.60771	1.38278	1.19535e-09	1.5662	5.06302	2.34	3.59065e-17	1.7146
482.324	LysoPC(15:0)	2.03741	1.02674	4.94936e-05	1.0857	2.77558	1.47279	1.15936e-08	1.2376
523.363	2-Oleoylglycerophosphocholine	0.449433	-1.15382	9.42891e-29	2.4679	0.577553	-0.791974	2.99507e-20	1.8344
524.298	1-Oleoylglycerophosphoserine	3.807	1.92866	0.000140869	1.0222	6.68526	2.74098	1.07307e-06	1.074
524.333	1-Stearoylglycerophosphoserine	2.42697	1.27916	8.0862e-07	1.3006	2.81282	1.49202	1.26642e-09	1.3074
573.304	1-Palmitoylglycerophosphoinositol	8.66525	3.11524	1.01369e-06	1.2899	9.35434	3.22564	3.70879e-08	1.1985
580.429	LysoPC(22:0)	0.533715	-0.905857	1.25179e-11	1.7168	0.610775	-0.711287	1.51158e-07	1.1487
597.309	1-Oleoylglycerophosphoinositol	1.53998	0.622912	8.68884e-07	1.2972	1.67302	0.742458	6.09933e-10	1.3292
599.321	1-Stearoylglycerophosphoinositol	9.19613	3.20103	1.20463e-08	1.48	9.26198	3.21132	2.101e-10	1.3601
621.305	1-Arachidonoylglycerophosphoinositol	26.347	4.71956	1.00129e-05	1.1757	29.1495	4.8654	7.27505e-07	1.09
646.47	PE(14:1(9Z)/P-16:0)	0.590396	-0.760246	6.49503e-12	1.7367	0.655751	-0.60878	1.38278e-08	1.2318
657.507	PA(P-16:0e/18:2(9Z,12Z))	5.25852	2.39466	5.96444e-07	1.3147	4.67029	2.22351	8.46406e-08	1.1696
673.503	PA(16:0/18:2(9Z,12Z))	2.52387	1.33564	3.08951e-05	1.1129	2.44001	1.28689	5.04888e-06	1.0098
686.445	PE(18:3(9Z,12Z,15Z)/14:0)	8.054	3.00971	4.32578e-06	1.2187	9.17978	3.19846	1.77762e-07	1.1428
687.448	PA(15:0/20:2(11Z,14Z))	12.6072	3.65617	3.15113e-05	1.1118	14.8155	3.88904	2.42437e-06	1.0408
693.457	9,12,15-Octadecatrienoic acid 1-[(phosphonoxy)methyl]-1,2-ethanediyl ester	0.490448	-1.02783	2.11591e-53	2.8844	0.56786	-0.816393	2.56077e-62	2.5305
699.505	PA(14:1(9Z)/22:2(13Z,16Z))	1.72395	0.78572	5.35035e-15	1.9283	1.68826	0.755541	2.9034e-17	1.7185
711.508	PA(15:0/22:4(7Z,10Z,13Z,16Z))	0.539879	-0.889293	2.06334e-12	1.7704	0.501369	-0.996054	2.16546e-18	1.7644
730.539	PC(16:1(9Z)/16:1(9Z))	0.591792	-0.756838	8.07384e-05	1.0565	0.400249	-1.32103	1.66232e-11	1.4293
738.51	PE(14:0/22:4(7Z,10Z,13Z,16Z))	3.08174	1.62375	1.31074e-08	1.4767	2.95988	1.56554	5.05188e-10	1.3347
755.534	PA(18:1(9Z)/22:2(13Z,16Z))	0.633813	-0.657871	4.389e-13	1.8141	0.653334	-0.614108	1.42642e-11	1.4333
760.529	PS(16:0/18:1(9Z))	1.99613	0.997206	2.25437e-25	2.368	3.85446	1.94653	3.15032e-104	2.6801
762.529	PS(16:0/18:0)	1.94349	0.958649	6.78255e-25	2.3525	3.65379	1.86939	5.11465e-106	2.683
763.533	PG(a-13:0/i-22:0)	1.83274	0.874003	7.9433e-30	2.4965	2.9409	1.55626	1.81353e-83	2.6314
764.525	PE(16:1(9Z)/22:4(7Z,10Z,13Z,16Z))	1.59724	0.675585	7.68735e-18	2.0746	2.49623	1.31975	2.78352e-54	2.4681
793.504	PG(16:0/22:6(4Z,7Z,10Z,13Z,16Z,19Z))	4.77543	2.25563	9.33666e-20	2.1606	55.313	5.78955	3.44187e-34	2.2012
798.569	PE(18:1(11Z)/22:2(13Z,16Z))	3.93684	1.97704	3.15126e-07	1.3437	4.74348	2.24594	1.97482e-09	1.2938
802.594	PS(22:2(13Z,16Z)/15:0)	4.91002	2.29573	6.15588e-05	1.0728	18.0973	4.1777	3.66633e-08	1.1989
802.598	PE(16:1(9Z)/24:0)	2.05433	1.03867	3.41979e-05	1.1071	2.47079	1.30497	3.10088e-08	1.2046
814.562	PS(16:0/22:2(13Z,16Z))	20.2527	4.34004	9.06194e-07	1.2952	17.857	4.15842	5.12175e-08	1.1873
818.557	PE(20:0/22:6(4Z,7Z,10Z,13Z,16Z,19Z))	1.8662	0.900103	2.30125e-05	1.1295	2.26099	1.17695	1.83736e-08	1.2223
822.567	PE(18:4(6Z,9Z,12Z,15Z)/24:1(15Z))	15.5811	3.96172	1.04148e-06	1.2887	18.8629	4.23748	3.55145e-08	1.2
824.578	PE(DiMe(11,3)/DiMe(11,3))	8.14263	3.0255	5.56016e-10	1.5932	9.99191	3.32076	1.54706e-12	1.4893
826.595	PE(18:2(9Z,12Z)/24:1(15Z))	3.88255	1.957	1.6461e-07	1.3724	6.9488	2.79676	5.57417e-12	1.4574
838.557	PS(18:0/22:5(7Z,10Z,13Z,16Z,19Z))	1.8533	0.890097	8.70122e-05	1.052	2.74083	1.45461	2.92834e-09	1.2816
842.551	PE(22:2(13Z,16Z)/22:6(4Z,7Z,10Z,13Z,16Z,19Z))	2.52199	1.33456	8.31527e-08	1.4017	3.19924	1.67773	1.90268e-11	1.4257
850.593	PE(20:4(5Z,8Z,11Z,14Z)/24:1(15Z))	3.80205	1.92678	1.1677e-07	1.3872	5.512	2.46258	6.38278e-11	1.3933
860.564	PS(20:1(11Z)/22:6(4Z,7Z,10Z,13Z,16Z,19Z))	3.48689	1.80194	3.57203e-06	1.2284	4.10725	2.03817	4.80778e-08	1.1895
860.658	PC(20:3(8Z,11Z,14Z)/22:4(7Z,10Z,13Z,16Z))	1.88213	0.91237	6.04495e-06	1.2015	1.96303	0.97308	1.73779e-07	1.1436
862.63	PC(22:2(13Z,16Z)/20:4(5Z,8Z,11Z,14Z))	1.68321	0.751212	1.60598e-05	1.1494	1.76376	0.818658	1.31651e-07	1.1537
864.574	PS(20:0/22:6(4Z,7Z,10Z,13Z,16Z,19Z))	2.74079	1.45459	5.41711e-06	1.2072	3.63755	1.86297	9.72656e-09	1.2433
866.594	PS(20:0/22:4(7Z,10Z,13Z,16Z))	6.29522	2.65426	1.6673e-09	1.5543	7.45518	2.89824	6.20948e-12	1.4547
876.66	PS(20:0/22:0)	0.578669	-0.789191	4.48949e-21	2.2147	0.639129	-0.64582	2.39464e-15	1.6334
884.609	PC(22:4(7Z,10Z,13Z,16Z)/22:5(4Z,7Z,10Z,13Z,16Z))	1.80676	0.853408	2.06652e-05	1.1355	1.99357	0.995351	3.12285e-08	1.2044
886.617	PC(22:2(13Z,16Z)/22:6(4Z,7Z,10Z,13Z,16Z,19Z))	1.77532	0.828082	1.83831e-05	1.142	1.93087	0.94925	6.93951e-08	1.1767
896.719	PC(22:2(13Z,16Z)/22:1(13Z))	0.341659	-1.54937	4.05411e-35	2.6192	0.366023	-1.44999	1.34436e-45	2.3769
906.613	PE(DiMe(11,5)/DiMe(13,5))	1.75888	0.814657	1.19042e-13	1.8494	1.85063	0.888017	2.72847e-19	1.7991
952.47	CDP-DG(16:0/16:0)	1.75708	0.81318	9.63882e-26	2.3797	3.092	1.62854	1.6405e-94	2.6614
963.474	PIP(16:0/22:5(7Z,10Z,13Z,16Z,19Z))	2.01974	1.01417	7.3291e-31	2.5228	3.82394	1.93506	1.88233e-107	2.6851
965.391	PIP2(16:0/16:2(9Z,12Z))	1.54991	0.632184	1.56454e-17	2.0599	2.55875	1.35544	1.97378e-71	2.583
965.478	PIP(18:1(11Z)/20:3(5Z,8Z,11Z))	2.0906	1.06392	4.75363e-30	2.5023	4.01769	2.00637	1.2956e-109	2.6882
1199.77	CL(i-14:0/i-12:0/i-12:0/i-15:0)	4.16002	2.05659	7.16837e-09	1.5001	3.53198	1.82048	5.46042e-10	1.3325
1333.89	CL(i-14:0/i-12:0/18:2(9Z,11Z)/i-19:0)	15.1984	3.92585	5.37934e-06	1.2075	23.8373	4.57515	1.97554e-07	1.1389
244.226	N5-Hexanoylspermidine	0.580103	-0.785619	9.09773e-66	2.9818	0.607362	-0.719372	3.36614e-69	2.5716
277.181	Panaquinquecol 2	1.67744	0.746265	1.0648e-05	1.1717	1.6505	0.722903	1.49472e-06	1.0606
304.236	3-hydroxyoctanoyl carnitine	11.8007	3.5608	6.29216e-05	1.0715	16.9242	4.08101	4.3435e-06	1.0162
307.263	11,14,17-Eicosatrienoic acid	10.0374	3.32731	1.17767e-05	1.1663	10.9917	3.45834	7.72357e-07	1.087
317.212	5-KETE	16.9217	4.0808	1.12097e-05	1.1689	19.3	4.27053	7.62702e-07	1.0875
321.241	15(S)-Hydroxyeicosatrienoic acid	6.33295	2.66288	1.99598e-06	1.2573	7.25227	2.85843	5.86522e-08	1.1826
323.258	(Z)-15-Oxo-11-eicosenoic acid	26.9602	4.75276	7.58486e-07	1.3036	47.1498	5.55918	2.11357e-08	1.2176
343.228	17-HDoHE	28.5836	4.83711	1.53254e-06	1.2702	31.5936	4.98156	7.29916e-08	1.1749
344.233	3-hydroxyundecanoyl carnitine	23.7546	4.57014	1.66985e-06	1.266	24.2056	4.59727	8.70557e-08	1.1686
351.218	Levuglandin E2	15.1801	3.92411	2.67729e-07	1.351	15.3519	3.94035	9.30156e-09	1.2448
361.237	Neuroprotectin D1	3.73953	1.90286	1.74425e-05	1.1449	3.66249	1.87283	1.86569e-06	1.0516
361.238	19,20-DiHDPA	21.5253	4.42796	3.26043e-06	1.233	28.1556	4.81535	1.49583e-07	1.1491
367.212	11-Dehydro-thromboxane B2	3.55152	1.82844	1.37329e-06	1.2755	5.52694	2.46648	1.18864e-09	1.3093
369.183	5-Megastigmen-7-yne-3,9-diol 9-glucoside	16.3458	4.03085	6.21344e-10	1.5893	3.996	1.99856	5.72209e-08	1.1834
369.227	Thromboxane B2	21.8451	4.44923	8.70669e-06	1.1824	13.6345	3.76919	1.348e-06	1.0648
375.217	Resolvin D2	8.35587	3.06279	2.21502e-06	1.2522	7.76124	2.95629	1.65128e-07	1.1455
383.206	20-Trihydroxy-leukotriene-B4	18.0829	4.17656	5.64765e-06	1.205	16.3978	4.03543	4.57564e-07	1.1073
385.179	3,4,5-trihydroxy-6-{[1-(4-methoxyphenyl)-4-methylpentan-3-yl]oxy}oxane-2-carboxylic acid	0.508211	-0.976501	9.98217e-26	2.3792	0.520777	-0.941262	1.02755e-27	2.0588
389.229	15-deoxy-delta12,14-Prostaglandin J2-2-glycerol ester	5.72308	2.51679	1.40956e-06	1.2742	6.09688	2.60807	5.06761e-08	1.1877
394.229	Prostaglandin E2 ethanolamide	13.4233	3.74667	8.75314e-06	1.1821	21.4778	4.42477	3.28471e-07	1.1199
409.185	Tafluprost free acid	4.51224	2.17384	5.69372e-12	1.7406	6.97562	2.80232	1.16867e-16	1.6926
472.327	Cervonyl carnitine	1.60787	0.685149	6.53693e-09	1.5036	1.69034	0.757311	4.40886e-12	1.4633
591.498	DG(16:1(9Z)/18:2(9Z,12Z)/0:0)	2.68052	1.42251	1.24934e-07	1.3843	2.60241	1.37985	6.05324e-09	1.2587
629.476	Muricoreacin	2.79086	1.48071	2.54564e-06	1.2454	2.93784	1.55475	7.29855e-08	1.1749
637.467	9-Oxoasimicinone	0.641437	-0.640619	1.14768e-11	1.7194	0.627681	-0.671896	7.28758e-17	1.7015
980.277	3-Hydroxy-3-(4-methylpent-3-en-1-yl)glutaryl-CoA	0.0231056	-5.43561	1.55807e-26	2.4041	0.102301	-3.28911	7.92631e-12	1.4485
1002.37	(2E)-Hexadecenoyl-CoA	1.59673	0.675119	1.27777e-15	1.9625	2.94965	1.56054	1.59123e-64	2.5448
1004.37	Palmityl-CoA	1.57623	0.656475	1.04675e-15	1.9671	2.87049	1.5213	5.10155e-64	2.5416
1030.39	trans-Octadec-2-enoyl-CoA	1.65895	0.730268	2.79536e-23	2.2975	2.68479	1.42481	4.0477e-78	2.6123
1032.38	Stearoyl-CoA	1.64065	0.714268	5.03372e-22	2.2515	2.67147	1.41763	9.07647e-76	2.6027
613.483	DG(14:0/22:6(4Z,7Z,10Z,13Z,16Z,19Z)/0:0)	3.14023	1.65087	1.64353e-06	1.2668	2.49389	1.3184	5.45733e-06	1.0064
615.497	DG(14:0/22:5(4Z,7Z,10Z,13Z,16Z)/0:0)	7.00514	2.80841	1.58584e-05	1.1501	7.03218	2.81397	1.38168e-06	1.0638
617.516	DG(16:0/20:4(5Z,8Z,11Z,14Z)/0:0)	3.72843	1.89857	1.42241e-09	1.56	3.54942	1.82759	7.50689e-11	1.3888
631.491	DG(15:0/22:4(7Z,10Z,13Z,16Z)/0:0)	3.03684	1.60257	2.59905e-07	1.3523	3.14279	1.65205	6.08462e-09	1.2585
667.537	DG(18:1(11Z)/22:6(4Z,7Z,10Z,13Z,16Z,19Z)/0:0)	3.35003	1.74417	4.66448e-06	1.2149	3.56131	1.83241	1.72906e-07	1.1438
681.529	DG(18:2n6/0:0/22:5n6)	2.27425	1.18539	2.22337e-07	1.3592	2.01805	1.01296	4.61904e-07	1.1069
699.594	DG(18:4(6Z,9Z,12Z,15Z)/24:1(15Z)/0:0)	2.25181	1.17108	2.86399e-11	1.6912	2.77347	1.47169	1.01128e-16	1.6953
721.576	DG(22:2(13Z,16Z)/22:6(4Z,7Z,10Z,13Z,16Z,19Z)/0:0)	2.15366	1.10679	1.25624e-10	1.6436	2.37135	1.24571	2.47522e-14	1.5843
723.588	DG(22:1(13Z)/22:6(4Z,7Z,10Z,13Z,16Z,19Z)/0:0)	2.25371	1.1723	5.69779e-12	1.7406	2.73072	1.44928	1.88523e-17	1.7263
379.249	Bisnorcholic acid	2.29309	1.19729	5.09912e-08	1.4221	2.70528	1.43578	2.55696e-11	1.4179
405.267	7a,12a-Dihydroxy-3-oxo-4-cholenoic acid	0.566092	-0.82089	1.61275e-59	2.9382	0.595602	-0.747579	8.51303e-68	2.564
439.319	27-Nor-5b-cholestane-3a,7a,12a,24,25-pentol	0.502919	-0.991601	5.67226e-47	2.8122	0.527448	-0.9229	2.64503e-55	2.4771
447.342	2-Deoxycastasterone	1.61391	0.690558	6.42646e-07	1.3113	1.72453	0.786206	2.57713e-10	1.3542
481.315	Crustecdysone	0.47656	-1.06927	5.69787e-50	2.8481	0.562464	-0.830167	2.21122e-53	2.4599
484.33	Lithocholyltaurine	1.92243	0.942933	0.000138155	1.0234	2.62561	1.39265	3.5296e-08	1.2002
553.212	Chenodeoxycholic acid disulfate	0.543416	-0.879871	6.75423e-64	2.9698	0.567746	-0.816683	1.34723e-71	2.5838
637.349	26-Glucosyl-1,3,11,22-tetrahydroxyergosta-5,24-dien-26-oate	1.70262	0.767753	6.5259e-06	1.1975	2.16507	1.11441	2.80042e-11	1.4155
116.036	L-2-Amino-3-oxobutanoic acid	1.57273	0.653269	2.04969e-05	1.136	1.68124	0.749526	2.10628e-07	1.1365
202.118	Capryloylglycine	0.279701	-1.83804	3.57815e-13	1.8197	0.368093	-1.44186	1.78192e-10	1.3647
204.137	Glycyl-Lysine	0.403526	-1.30927	3.65482e-26	2.3928	0.461754	-1.1148	4.21405e-30	2.1159
227.104	Prolylhydroxyproline	0.365127	-1.45353	1.62648e-10	1.635	0.375431	-1.41338	4.51062e-15	1.6204
243.08	Indolylacryloylglycine	3.22473	1.68918	2.37909e-07	1.3562	4.04243	2.01522	4.15519e-10	1.3404
269.106	Seryltyrosine	0.340438	-1.55453	1.80092e-06	1.2624	0.065225	-3.93843	4.79243e-13	1.5173
273.125	Glutaminylglutamine	6.34896	2.66652	7.02063e-09	1.5009	3.71907	1.89494	1.41386e-08	1.231
277.104	gamma-Glutamylglutamic acid	0.65839	-0.602985	5.08724e-33	2.5739	0.654303	-0.611969	1.92787e-41	2.3217
352.166	Phenylalanyl-Tryptophan	0.0545507	-4.19626	7.17275e-11	1.6619	0.0929992	-3.42664	5.86401e-14	1.5654
376.151	Imidaprilat	8.36688	3.06469	4.19654e-07	1.3308	6.52121	2.70514	5.05251e-08	1.1878
409.176	Quinaprilat	3.14045	1.65097	1.69527e-06	1.2653	6.09768	2.60826	9.00784e-11	1.3838
412.187	AK toxin I	0.314161	-1.67042	1.70722e-05	1.1461	2.35131	1.23347	4.43555e-06	1.0153
422.091	2-amino-4-({2-[(1-carboxy-1-hydroxy-2-methylpropan-2-yl)sulfanyl]-1-[(carboxymethyl)-C-hydroxycarbonimidoyl]ethyl}-C-hydroxycarbonimidoyl)butanoic acid	27.4753	4.78006	9.31951e-08	1.3968	23.1078	4.53031	3.31371e-09	1.2778
446.254	Dynorphin B (10-13)	1.58421	0.663761	7.11e-06	1.1931	2.11398	1.07996	4.1554e-12	1.4648
505.29	Ceanothine B	0.641068	-0.64145	2.86204e-34	2.6014	0.648931	-0.623863	1.70451e-36	2.2433
520.264	Morphiceptin	2.08449	1.05969	2.68672e-09	1.5369	2.84476	1.50831	6.34462e-16	1.66
604.323	Dynorphin B (6-9)	8.7628	3.13139	2.44511e-07	1.355	8.45387	3.07961	1.03069e-08	1.2414
660.272	2-amino-4-({1-[(carboxymethyl)-C-hydroxycarbonimidoyl]-2-{[1-hydroxy-3-(4-hydroxyphenyl)-1-(5-methoxy-2,2-dimethyl-2H-chromen-6-yl)-3-oxopropan-2-yl]sulfanyl}ethyl}-C-hydroxycarbonimidoyl)butanoic acid	0.231755	-2.10933	3.23526e-11	1.6873	0.302036	-1.72721	1.39044e-07	1.1518
1026.39	Arginine vasopressin 1-8	1.62582	0.701168	6.27409e-22	2.2479	2.6553	1.40888	6.3645e-77	2.6075
84.044	5-Aminoimidazole	2.18381	1.12684	5.39668e-08	1.4198	4.38309	2.13195	4.1665e-17	1.7119
104.106	Diethylenetriamine	1.89305	0.920713	1.91533e-07	1.3658	2.48855	1.3153	5.3631e-13	1.5147
105.11	1-Pentanethiol	1.9949	0.996314	3.84617e-07	1.3348	2.71021	1.4384	2.10243e-12	1.4817
112.978	2-Thiophenecarboxaldehyde	0.608104	-0.717611	3.21876e-33	2.5784	0.586125	-0.77072	4.32942e-40	2.3017
115.005	Fumaric acid	0.550846	-0.86028	6.24314e-07	1.3126	0.34326	-1.54263	3.83504e-23	1.9309
127.052	Dihydrothymine	0.584028	-0.775891	1.62556e-16	2.0095	0.651894	-0.617291	5.43405e-16	1.663
137.045	1-Pentanesulfenothioic acid	0.59077	-0.759331	9.28678e-08	1.397	0.356285	-1.4889	6.70166e-14	1.5624
145.062	Ureidoisobutyric acid	0.59538	-0.748118	2.3062e-16	2.0017	0.652331	-0.616325	5.71838e-16	1.662
152.994	Methyl propyl trisulfide	4.89611	2.29164	1.11296e-07	1.3893	4.96229	2.31101	2.88741e-09	1.2821
165.076	Cyromazine	1.75139	0.808502	5.52881e-13	1.8077	1.87391	0.906054	2.41009e-18	1.7626
173.009	trans-Aconitic acid	0.623765	-0.680925	7.1143e-09	1.5004	0.33267	-1.58784	2.20124e-32	2.1653
176.028	5-hydroxy-1H-indole-3-carboxylic acid	0.168675	-2.56768	4.98473e-16	1.9842	0.0769229	-3.70044	7.85537e-35	2.2133
177.039	1,2,3-Propanetricarboxylic acid	0.493967	-1.01751	1.75277e-08	1.4653	0.30971	-1.69101	5.77801e-18	1.7474
179.106	Methyleugenol	0.513194	-0.962424	1.46402e-33	2.586	0.580919	-0.783592	4.11554e-36	2.2366
181.992	Saccharin	2.88203	1.52709	5.33541e-07	1.3199	2.11555	1.08103	4.10045e-06	1.0187
189.112	N-Methylserotonin	12.1076	3.59784	2.89823e-07	1.3475	10.6388	3.41126	1.52793e-08	1.2285
193.034	Galacturonic acid	2.27544	1.18615	2.7192e-10	1.6177	3.00558	1.58765	3.67319e-16	1.6707
226.995	5-Ethynyl-5'-(1-propynyl)-2,2'-bithiophene	0.261554	-1.93482	2.702e-15	1.9447	0.110476	-3.17819	3.67297e-38	2.2714
228.992	3-hydroxy-2-(hydroxymethyl)-2-[(sulfooxy)methyl]propanoic acid	0.481154	-1.05543	3.11764e-14	1.8843	0.204201	-2.29194	7.39566e-32	2.1543
236.092	Salsoline-1-carboxylate	3.63972	1.86383	1.51321e-09	1.5578	3.45677	1.78942	4.55086e-11	1.4025
241.119	1-(4-methoxyphenyl)-3-phenylpropan-1-ol	0.493273	-1.01954	1.57174e-06	1.269	2.46685	1.30267	6.94186e-11	1.391
242.079	Cytidine	2.94569	1.5586	2.81824e-07	1.3487	3.47018	1.79501	7.82092e-10	1.3218
253.177	1-Hydroxyepiacorone	0.451207	-1.14814	8.65484e-35	2.6124	0.500838	-0.997585	1.06677e-39	2.2958
267.073	Inosine	0.337406	-1.56744	8.28181e-10	1.5793	0.126815	-2.9792	5.93409e-23	1.925
268.104	Deoxyguanosine	0.287506	-1.79833	2.15829e-05	1.1331	0.0278848	-5.16438	1.40188e-11	1.4337
272.959	Ribose-1-arsenate	1.52966	0.613212	8.31593e-05	1.0547	1.98559	0.98957	2.09528e-07	1.1367
275.103	5-Amino-6-ribitylamino uracil	4.0786	2.02807	6.2012e-07	1.3129	4.75912	2.2507	6.68238e-09	1.2555
278.108	Glutaminylmethionine	0.603795	-0.727868	3.68035e-32	2.5542	0.604569	-0.726021	2.81853e-39	2.2892
279.231	Punicic acid	35.3751	5.14466	9.59036e-06	1.1773	40.3779	5.3355	6.93409e-07	1.0912
281.139	Artabsinolide A	1.84943	0.887082	2.34736e-05	1.1284	2.35744	1.23722	5.74353e-09	1.2603
294.179	(E)-Herclavine	2.21456	1.14702	2.48931e-06	1.2465	2.51973	1.33327	7.41234e-09	1.2521
295.119	Cyclocalopin F	1.64696	0.719807	3.17302e-05	1.1114	1.96448	0.974146	1.03408e-08	1.2413
296.23	Palmitoleoyl Ethanolamide	38.2797	5.25851	6.81531e-07	1.3086	52.0215	5.70103	2.42837e-08	1.2129
298.142	Neopine	49.7954	5.63794	4.44684e-05	1.0919	44.7765	5.48467	5.18659e-06	1.0086
304.3	Fenpropimorph	0.65655	-0.607024	3.67908e-14	1.8801	0.607904	-0.718084	3.60109e-16	1.6711
309.131	3-(5-hydroxy-2,2-dimethyl-2H-chromen-6-yl)-1-phenylpropan-1-one	0.616491	-0.697849	3.55128e-30	2.5056	0.639558	-0.644852	5.34517e-36	2.2346
309.208	Methylgingerol	0.640431	-0.642886	5.94913e-38	2.6743	0.669043	-0.57983	1.91841e-37	2.2595
313.118	(-)-3,4,9-Trimethoxypterocarpan	5.4976	2.4588	8.74838e-09	1.4924	4.83964	2.2749	3.73234e-10	1.3436
317.113	fluvoxamino acid	5.30564	2.40753	2.19628e-09	1.5443	3.60496	1.84998	1.87126e-09	1.2955
317.114	Vanilloloside	0.546599	-0.871445	3.74828e-20	2.1773	0.534408	-0.903987	5.07585e-21	1.8615
318.214	Homocapsaicin	12.8816	3.68724	1.13595e-05	1.1682	12.254	3.61518	1.02714e-06	1.0757
322.246	Linoleoyl ethanolamide	25.1547	4.65276	4.13499e-06	1.221	27.377	4.77489	2.47604e-07	1.1305
323.072	Alpha-hydroxyalprazolam	0.665781	-0.586881	1.30326e-27	2.4359	0.551031	-0.859794	2.07774e-73	2.5924
327.232	15beta-Hydroxydesogestrel	22.9761	4.52206	1.65187e-06	1.2666	24.2401	4.59932	8.2343e-08	1.1706
331.13	meta-O-Dealkylated flecainide	7.99256	2.99866	1.08478e-07	1.3904	7.85365	2.97336	3.41486e-09	1.2768
331.187	Momilactone B	0.47948	-1.06046	1.93802e-40	2.7175	0.516614	-0.952841	6.15628e-40	2.2994
333.205	11b-Hydroxyprogesterone	10.7897	3.43158	5.39472e-05	1.0806	11.4668	3.51939	5.56286e-06	1.0056
341.212	Guggulsterone	2.59505	1.37576	2.59182e-10	1.6194	4.02012	2.00724	9.41296e-17	1.6967
341.212	Canrenone	19.0358	4.25064	4.79441e-05	1.0875	22.7982	4.51085	4.48969e-06	1.0148
345.243	Methyl-[10]-shogaol	21.3944	4.41916	9.5739e-08	1.3957	18.048	4.17377	3.66454e-09	1.2746
346.247	Anandamide	20.9558	4.38928	7.93121e-08	1.4037	19.0494	4.25168	2.55815e-09	1.2858
347.258	2-Hydroxy-6-pentadecylbenzoic acid	11.8902	3.5717	4.33525e-07	1.3293	12.9933	3.69969	1.38008e-08	1.2318
354.204	Pipercide	1.74218	0.800895	2.03585e-33	2.5828	3.11959	1.64136	9.15238e-68	2.5638
355.157	1-Methoxyphaseollidin	0.223395	-2.16233	4.65486e-48	2.8257	0.236387	-2.08078	7.53836e-52	2.4454
356.142	N-[2-(3,4-dimethoxyphenyl)ethyl]-3-(3-hydroxy-4-methoxyphenyl)prop-2-enimidic acid	1.7397	0.798839	2.76923e-25	2.3651	10.9678	3.4552	1.29432e-75	2.6021
361.161	Secoisolariciresinol	1.95137	0.964486	2.62505e-06	1.2438	2.27531	1.18606	2.02272e-09	1.2931
363.214	11b,17a,21-Trihydroxypreg-nenolone	25.3526	4.66406	2.15676e-07	1.3606	25.0015	4.64394	7.445e-09	1.252
375.184	18-Oxocortisol	3.80681	1.92858	6.80075e-06	1.1954	3.57093	1.8363	8.82232e-07	1.0817
377.159	Carissanol	5.92175	2.56602	0.000123339	1.0305	8.65898	3.1142	5.17717e-06	1.0087
385.121	6-[(4,7-dihydroxy-2,2-dimethyl-3,4-dihydro-2H-1-benzopyran-5-yl)oxy]-3,4,5-trihydroxyoxane-2-carboxylic acid	6.53158	2.70743	5.07444e-07	1.3222	9.82419	3.29634	3.28868e-09	1.278
385.307	MG(0:0/20:1(11Z)/0:0)	0.619991	-0.68968	7.86682e-05	1.0581	0.607206	-0.719742	4.74305e-06	1.0125
387.217	3-keto-Digoxigenin	9.10733	3.18703	8.43527e-07	1.2986	10.8371	3.43791	2.2092e-08	1.2161
393.227	(3b,6b,8b,12a)-8,12-Epoxy-7(11)-eremophilene-6-angeloyloxy-8,12-dimethoxy-3-ol	2.99396	1.58206	5.93359e-05	1.075	13.2023	3.72272	9.2394e-10	1.3169
393.26	20, 22-Dihydrodigoxigenin	2.4846	1.31301	7.6388e-09	1.4976	3.23202	1.69243	2.8141e-13	1.5298
395.149	Gartanin	8.47034	3.08242	7.00671e-08	1.4089	11.0341	3.4639	6.57354e-10	1.327
397.201	(3'x,5'a,9'x,10'b)-O-(3-Hydroxy-6-oxo-7-drimen-11-yl)umbelliferone	1.85302	0.889877	4.87094e-05	1.0866	2.37578	1.2484	1.90175e-08	1.2212
399.179	2-(3,5-dimethoxyphenyl)-5-hydroxy-7-methoxy-6-(3-methylbut-2-en-1-yl)-3,4-dihydro-2H-1-benzopyran-4-one	0.303029	-1.72247	1.09461e-21	2.2387	0.427626	-1.22558	2.77208e-16	1.6761
401.201	Citreoviridin C	1.73762	0.797116	7.13774e-06	1.1929	1.94779	0.961842	6.84491e-07	1.0917
401.342	7a-Hydroxy-cholestene-3-one	0.650765	-0.619791	1.99783e-10	1.6281	0.625915	-0.675962	2.3676e-15	1.6336
405.133	Glycerol tribenzoate	0.0871344	-3.52061	1.35902e-31	2.5407	0.0838251	-3.57647	1.25318e-40	2.3098
411.217	Austalide K	5.44766	2.44564	7.98098e-08	1.4034	6.1459	2.61962	9.45492e-10	1.3162
411.321	4a-Formyl-5a-cholesta-8,24-dien-3b-ol	0.313976	-1.67128	7.2569e-39	2.6907	0.17064	-2.55097	3.61736e-90	2.6509
415.168	Garcinone C	1.98317	0.987805	9.75971e-06	1.1763	2.61581	1.38726	1.54209e-09	1.3014
415.267	Colupox a	1.59013	0.669144	6.25603e-05	1.0718	1.62377	0.699348	3.85553e-06	1.0213
420.247	PC-M6	0.228384	-2.13047	3.56716e-30	2.5055	0.253699	-1.97881	1.05244e-29	2.1068
421.094	{4-hydroxy-17-methoxy-10-oxo-2-oxatricyclo[13.2.2.1鲁,鈦穄icosa-1(17),3,5,7(20),15,18-hexaen-8-yl}oxidanesulfonic acid	17.7079	4.14632	1.38521e-07	1.3799	14.6685	3.87465	6.29024e-09	1.2574
421.249	Dimethyl 3-methoxy-4-oxo-5-(8,11,14-pentadecatrienyl)-2-hexenedioate	0.296425	-1.75426	3.92283e-52	2.8715	0.274619	-1.8645	1.45991e-39	2.2937
423.092	3-Glucosyl-2,3',4,4',6-pentahydroxybenzophenone	12.6472	3.66075	1.92107e-07	1.3657	11.527	3.52694	8.20876e-09	1.2488
423.307	DHAP(18:0e)	0.614974	-0.701402	8.58439e-49	2.8345	0.581614	-0.781866	1.5553e-63	2.5385
425.184	11,13-Dihydrotaraxinic acid glucosyl ester	9.86481	3.30229	1.43168e-07	1.3785	9.84179	3.29892	4.4752e-09	1.2683
427.129	6-[2-(carboxymethyl)-3,5-dihydroxy-4-(3-methylbut-2-en-1-yl)phenoxy]-3,4,5-trihydroxyoxane-2-carboxylic acid	3.63548	1.86214	9.73893e-12	1.7244	2.4098	1.26891	7.78267e-09	1.2506
427.212	Austalide L	1.99235	0.994468	0.000100429	1.0432	2.13072	1.09134	3.1815e-06	1.0294
429.104	6-[1-(6,7-dimethoxy-2H-1,3-benzodioxol-5-yl)-3-oxopropoxy]-3,4,5-trihydroxyoxane-2-carboxylic acid	1.83002	0.871858	1.56539e-07	1.3746	2.70207	1.43406	3.92343e-15	1.6232
431.202	Melleolide B	5.35933	2.42205	1.61456e-08	1.4686	6.77542	2.76031	5.61491e-11	1.3968
435.251	DHAP(18:0)	3.85777	1.94777	1.45091e-11	1.7123	30.9573	4.95221	1.33509e-20	1.8468
435.274	simvastatin hydroxy acid	2.81417	1.49271	2.85956e-11	1.6912	3.95315	1.983	9.67084e-17	1.6962
437.159	Morusinol	7.46046	2.89926	1.54881e-13	1.8424	2.76117	1.46528	6.19032e-09	1.2579
437.198	5,7-dihydroxy-3-[3-hydroxy-4-methoxy-5-(3-methylbut-2-en-1-yl)phenyl]-8-(3-methylbut-2-en-1-yl)-3,4-dihydro-2H-1-benzopyran-4-one	7.85393	2.97341	2.49102e-09	1.5397	2.81031	1.49073	1.08894e-06	1.0734
439.222	1-[2,4-dihydroxy-5-(3-methylbut-2-en-1-yl)phenyl]-2-hydroxy-3-[4-hydroxy-3-methoxy-5-(3-methylbut-2-en-1-yl)phenyl]propan-1-one	3.29365	1.71969	6.0405e-07	1.3141	8.01895	3.00341	8.30372e-12	1.4473
441.077	(-)-Catechin 3-O-gallate	1.52899	0.612581	6.91338e-07	1.3079	2.08278	1.05851	2.20386e-15	1.6351
443.205	Cortisol 21-sulfate	0.400072	-1.32167	1.79947e-35	2.6264	0.379755	-1.39686	2.4059e-45	2.3738
443.243	3-O-Acetylepisamarcandin	0.544141	-0.877947	9.92257e-46	2.7961	0.577711	-0.79158	2.02068e-49	2.4207
443.245	Antibiotic GR 95647X	2.91782	1.54489	6.2442e-11	1.6664	4.46463	2.15854	7.85226e-17	1.7001
445.038	CDP-Ethanolamine	0.55905	-0.83895	9.90701e-38	2.6702	0.554684	-0.850262	7.00828e-40	2.2986
449.158	Artonin T	2.02649	1.01898	2.68919e-08	1.4482	3.26776	1.7083	3.33536e-16	1.6726
457.244	[6]-Gingerdiol 4'-O-beta-D-glucopyranoside	2.92561	1.54874	6.97701e-06	1.194	2.72675	1.44718	2.56777e-06	1.0384
459.2	N-Desmethyl sildenafil (UK-103,320)	2.42175	1.27605	5.30442e-15	1.9285	3.51403	1.81312	7.58308e-24	1.9524
459.349	(3beta,5alpha,9alpha,22E,24R)-3,5,9-Trihydroxy-23-methylergosta-7,22-dien-6-one	2.67912	1.42176	1.06891e-17	2.0678	2.4853	1.31342	3.5833e-20	1.8316
463.225	Linalool oxide D 3-[apiosyl-(1-&gt;6)-glucoside]	2.22191	1.1518	1.34216e-05	1.1592	3.68537	1.88181	2.72117e-10	1.3527
464.073	3,7-dihydroxy-5-{[3,4,5-trihydroxy-6-(hydroxymethyl)oxan-2-yl]oxy}-2-(3,4,5-trihydroxyphenyl)-1位鈦?chromen-1-ylium	3.16936	1.66419	7.63632e-13	1.7987	3.74504	1.90498	4.89309e-17	1.7089
466.072	3-(3,4-dimethoxyphenyl)-N-[2-(3,4-dimethoxyphenyl)-2-(sulfooxy)ethyl]prop-2-enimidic acid	3.19918	1.6777	7.22047e-13	1.8003	3.74954	1.90671	5.56562e-17	1.7065
468.067	2-(a-Hydroxyethyl)thiamine diphosphate	3.26573	1.70741	8.67945e-13	1.7951	3.97149	1.98968	3.98758e-17	1.7127
477.325	Dolicholide	1.51735	0.601556	1.11922e-13	1.851	2.38274	1.25262	4.96421e-64	2.5417
488.073	Chondroitin 6'-sulfate	1.73833	0.797703	1.53088e-07	1.3756	1.81506	0.860016	1.78294e-09	1.297
519.37	Cyclopassifloic acid B	1.68393	0.751835	6.07616e-14	1.8671	2.78978	1.48015	5.06828e-63	2.5352
521.266	(1S,16R)-5,7,11-trihydroxy-3-[3-hydroxy-1-(2-methyl-1,3-thiazol-4-yl)prop-1-en-2-yl]-8,8,10,12,16-pentamethyl-17-oxa-4-azabicyclo[14.1.0]heptadec-4-en-9-one	2.04776	1.03404	3.94686e-09	1.5226	2.83915	1.50546	4.49617e-16	1.6667
526.352	Daphniphylline	3.23524	1.69387	2.98632e-08	1.444	3.75947	1.91053	5.18486e-11	1.3989
539.052	{4-[5,7-dihydroxy-3-(3,4,5-trihydroxybenzoyloxy)-3,4-dihydro-2H-1-benzopyran-2-yl]-2,6-dihydroxyphenyl}oxidanesulfonic acid	0.376996	-1.40738	4.51995e-12	1.7474	0.406152	-1.29991	2.93595e-09	1.2815
541.537	CE(10:0)	2.08952	1.06317	4.61651e-09	1.5168	2.02074	1.01488	2.24662e-10	1.3582
549.061	UDP-4-dehydro-6-deoxy-D-glucose	0.314915	-1.66696	3.33895e-08	1.4395	0.347799	-1.52368	1.18905e-07	1.1574
551.355	Cyclopassifloic acid E	3.23846	1.69531	1.14243e-08	1.4821	4.20305	2.07144	3.22919e-12	1.4711
563.068	{6,7,8,11,12,13,21,23-octahydroxy-3,16-dioxo-2,17,20-trioxatetracyclo[17.3.1.0鈦?鈦?0鹿鈦?鹿鈦礭tricosa-4,6,8,10,12,14-hexaen-22-yl}oxidanesulfonic acid	0.36254	-1.46379	5.90992e-08	1.416	0.385034	-1.37694	1.29884e-07	1.1542
565.301	Hordatine A	1.66685	0.737121	0.000196293	1.0011	1.82009	0.864007	2.79766e-06	1.0348
567.551	CE(12:0)	2.12053	1.08442	3.28103e-06	1.2327	2.6562	1.40936	5.34387e-10	1.3331
578.076	Phosphoribulosylformimino-AICAR-P	0.383727	-1.38185	1.24708e-06	1.2801	0.407778	-1.29414	9.22597e-07	1.08
578.411	LysoPC(22:1(13Z))	0.478134	-1.06451	4.40047e-08	1.4282	0.494894	-1.01481	1.67845e-08	1.2253
601.327	Physapruin B	6.11482	2.61231	1.36771e-08	1.4751	6.3324	2.66275	2.0093e-10	1.3613
605.327	(23S)-23,25-dihdroxy-24-oxovitamine D3 23-(beta-glucuronide)	6.8597	2.77815	3.2495e-07	1.3424	7.46516	2.90017	8.31741e-09	1.2484
607.089	{3-[8-(5,7-dihydroxy-4-oxo-2-phenyl-3,4-dihydro-2H-1-benzopyran-3-yl)-5,7-dihydroxy-4-oxo-3,4-dihydro-2H-1-benzopyran-2-yl]phenyl}oxidanesulfonic acid	0.31195	-1.68061	3.30267e-06	1.2324	0.310778	-1.68604	2.82141e-07	1.1256
609.274	Harderoporphyrin	0.539249	-0.890976	1.9376e-62	2.9599	0.555224	-0.848859	3.08768e-72	2.5869
652.325	Pentasine	1.57123	0.651898	6.92545e-05	1.0658	1.95156	0.96463	7.19355e-10	1.3243
687.318	19-Hydroxydeacetylnomilinic acid 17-beta-D-glucopyranoside	0.505286	-0.984828	4.0231e-52	2.8714	0.508523	-0.975614	2.24786e-58	2.5021
701.63	CE(22:4(7Z,10Z,13Z,16Z))	3.53829	1.82305	1.15115e-10	1.6464	3.21243	1.68366	4.86433e-12	1.4609
715.288	Mulberrofuran T	1.67261	0.742098	1.82721e-05	1.1423	1.95032	0.963712	3.22326e-09	1.2786
716.293	5-Methyltetrahydropteroyltri-L-glutamate	1.62841	0.703465	0.000129271	1.0276	1.81676	0.861366	2.12155e-07	1.1363
870.707	PC(18:1(11Z)/24:1(15Z))	0.560291	-0.835751	1.1605e-56	2.9146	0.504752	-0.986353	2.94987e-77	2.6089
996.37	O-b-D-glucopyranosyl-(1-&gt;3)-O-2-(acetylamino)-2-deoxy-b-D-glucopyranosyl-(1-&gt;3)-O-[6-deoxy-a-L-galactopyranosyl-(1-&gt;4)]-O-b-D-galactopyranosyl-(1-&gt;4)-O-[6-deoxy-a-L-galactopyranosyl-(1-&gt;3)]-D-Glucose	1.58637	0.665727	1.59242e-15	1.9573	2.91211	1.54207	7.63533e-64	2.5405
998.372	Lacto-N-difucopentaose II	1.58241	0.662124	1.40143e-15	1.9603	2.92285	1.54738	1.74557e-63	2.5382
