# Supplementary material for: Metabolomic analysis reveals potential biomarkers and the underlying pathogenesis involved in Mycoplasma pneumoniae pneumonia
Source: Emerg Microbes Infect. 2022 Feb 21;11(1):593–605. doi: 10.1080/22221751.2022.2036582 (PMC8865114; doi:10.1080/22221751.2022.2036582)
Supplement: Supplemental Material [file TEMI_A_2036582_SM6265.zip › Suppl files/Table S7.xlsx]

## Sheet: Table S5
Table S7 Differentially expressed metabolites between severe MPPs and mild MPPs
m/z	Compound_id	Compound_name	S/M FC	log2(FC)	P Value	VIP		S: severe MPPs; M: mild MPPs; FC: fold change; VIP: Variable important in projection;
231.015	HMDB0032659	4-Hydroxy-8-methoxy-2H-furo[2,3-h]-1-benzopyran-2-one	0.370229	-1.4335	0.272089	1.1309
272.067	HMDB0125128	3,5,7-trihydroxy-2-(3-hydroxyphenyl)-11β chromen-1-ylium	0.221954	-2.1717	0.311864	1.0419
283.167	HMDB0030432	Linalyl cinnamate	11.4112	3.5124	0.21849	1.266
321.044	HMDB0127799	3-(3,7-dihydroxy-5-sulfino-3,4-dihydro-2H-1-benzopyran-2-yl)benzen-1-olate	7.78393	2.9605	0.303944	1.059
337.038	HMDB0127795	2-(3,4-dihydroxyphenyl)-3-hydroxy-5-sulfino-3,4-dihydro-2H-1-benzopyran-7-olate	1.51031	0.5948	0.270032	1.1357
358.211	HMDB0013866	N-Desmethyltamoxifen	7.004	2.8082	0.193127	1.3382
359.031	HMDB0132923	(2-hydroxy-2-{9-hydroxy-7-oxo-2H,3H,7H-furo[3,2-g]chromen-2-yl}propoxy)sulfonic acid	0.117246	-3.0924	0.244651	1.1975
365.106	HMDB0128761	2-(3,4-dihydroxy-5-methoxyphenyl)-3,5,7-trihydroxy-6-methoxy-3,4-dihydro-2H-1-benzopyran-4-one	2.31208	1.2092	0.226042	1.2457
377.085	HMDB0128848	3-(4-hydroxy-3,5-dimethoxyphenyl)-1-(2,4,6-trihydroxy-3-methoxyphenyl)propane-1,2-dione	1.97418	0.9813	0.110453	1.6374
388.969	HMDB0041780	trans-Resveratrol 3,4'-disulfate	1.53555	0.6188	0.236487	1.2183
402.966	HMDB0128331	3-[3,5-dihydroxy-4-(sulfooxy)benzoyloxy]-4,5-dihydroxybenzoic acid	1.52223	0.6062	0.140031	1.5164
414.995	HMDB0129448	[2,6-dihydroxy-3-(3,5,6,7-tetrahydroxy-4-oxo-4H-chromen-2-yl)phenyl]oxidanesulfonic acid	0.160634	-2.6381	0.282377	1.1071
416.218	HMDB0142532	4-[(1E)-1-{4-[2-(dimethylamino)ethoxy]phenyl}-2-phenylbut-1-en-1-yl]-2-methoxyphenol	1.57092	0.6516	0.0944365	1.7144
417.118	HMDB0029520	Liquiritin	3.89343	1.961	0.249377	1.1857
418.964	HMDB0128381	3-[3,5-dihydroxy-4-(sulfooxy)benzoyloxy]-2,4,5-trihydroxybenzoic acid	1.5776	0.6577	0.234771	1.2227
429.194	HMDB0030814	Mammea E/BB	2.14513	1.1011	0.268245	1.1399
436.205	HMDB0030229	Lagerstroemine	4.11142	2.0396	0.145	1.4968
449.109	HMDB0029544	Miscanthoside	1.60249	0.6803	0.296323	1.0757
451.071	HMDB0125974	({4-[4,6-dihydroxy-3-(6-hydroxy-3-oxo-2,3-dihydro-1-benzofuran-2-yl)-2-methoxyphenyl]-2-methylbut-2-en-1-yl}oxy)sulfonic acid	0.658285	-0.6032	0.119105	1.5993
453.157	HMDB0133920	3,4,5-trihydroxy-6-{[(6E)-3-oxo-1,7-diphenylhepta-4,6-dien-1-yl]oxy}oxane-2-carboxylic acid	2.53069	1.3395	0.139842	1.5161
481.125	HMDB0126695	2-(2,5-dihydroxy-4-methoxyphenyl)-6-[3,4,5-trihydroxy-6-(hydroxymethyl)oxan-2-yl]-3,4-dihydro-2H-1-benzopyran-3,5,7-triol	5.72564	2.5174	0.308157	1.0499
497.077	HMDB0124786	{[6-(5,7-dihydroxy-4-oxo-2-phenyl-3,4-dihydro-2H-1-benzopyran-8-yl)-3,4,5-trihydroxyoxan-2-yl]methoxy}sulfonic acid	4.73328	2.2428	0.315133	1.0349
511.047	HMDB0127117	({6-[5,7-dihydroxy-2-(4-hydroxyphenyl)-4-oxo-4H-chromen-6-yl]-3,4,5-trihydroxyoxan-2-yl}methoxy)sulfonic acid	1.59437	0.673	0.253401	1.1757
525.042	HMDB0134845	(4-{7-[3,5-dimethoxy-4-(sulfooxy)phenyl]-6,11-dihydroxy-2,8-dioxatricyclo[7.3.1.0鈦?鹿鲁]trideca-1(13),4,6,9,11-pentaen-3-ylidene}cyclohexa-2,5-dien-1-ylidene)oxidanium	2.96596	1.5685	0.30976	1.0464
529.154	HMDB0135066	8-[3,7-dihydroxy-2-(3-hydroxyphenyl)-3,4-dihydro-2H-1-benzopyran-4-yl]-2-(3-hydroxyphenyl)-3,4-dihydro-2H-1-benzopyran-3,5,7-triol	1.56436	0.6456	0.253071	1.1765
533.166	HMDB0125464	6-(4-{2-[4,6-dihydroxy-2-methoxy-3-(3-methylbut-2-en-1-yl)phenyl]acetyl}-3-hydroxyphenoxy)-3,4,5-trihydroxyoxane-2-carboxylic acid	2.72844	1.4481	0.168625	1.4148
545.089	HMDB0128906	3,4,5-trihydroxy-6-({17-hydroxy-11,18-dimethoxy-13-oxo-6,8,20-trioxapentacyclo[10.8.0.0虏,鈦?0鲁,鈦?0鹿鈦?鹿鈦筣icosa-1(12),2(9),4,10,14,16,18-heptaen-15-yl}oxy)oxane-2-carboxylic acid	0.236673	-2.079	0.0266814	2.2583
547.18	HMDB0125812	6-{4-[3-(4,5-dihydroxy-7-methoxy-2,2-dimethyl-3,4-dihydro-2H-1-benzopyran-6-yl)-3-oxopropyl]phenoxy}-3,4,5-trihydroxyoxane-2-carboxylic acid	3.84111	1.9415	0.284715	1.1018
555.053	HMDB0132320	5,7-dihydroxy-8-[2-hydroxy-5-(5,6,7-trihydroxy-4-oxo-4H-chromen-2-yl)phenyl]-2-(4-hydroxyphenyl)-4H-chromen-4-one	9.4636	3.2424	0.269061	1.1382
561.122	HMDB0127263	3,4,5-trihydroxy-6-{[7-hydroxy-4-oxo-2-phenyl-8-(3,4,5-trihydroxyoxan-2-yl)-4H-chromen-5-yl]oxy}oxane-2-carboxylic acid	2.29598	1.1991	0.230268	1.2345
657.076	HMDB0133400	3,4,5-trihydroxy-6-({7,8,11,12,13,21,22,23-octahydroxy-3,16-dioxo-2,17,20-trioxatetracyclo[17.3.1.0鈦?鈦?0鹿鈦?鹿鈦礭tricosa-4,6,8,10,12,14-hexaen-6-yl}oxy)oxane-2-carboxylic acid	1.89545	0.9225	0.16644	1.422
787.103	HMDB0136068	3,4,5,13,21,22,23-heptahydroxy-8,18-dioxo-12-(3,4,5-trihydroxybenzoyloxy)-9,14,17-trioxatetracyclo[17.4.0.0虏,鈦?0鹿鈦?鹿鈦礭tricosa-1(23),2,4,6,19,21-hexaen-11-yl 3,4,5-trihydroxybenzoate	0.0237814	-5.394	0.220058	1.2617
788.42	HMDB0060706	13-Demethyl tacrolimus	0.317291	-1.6561	0.254756	1.1724
395.134	HMDB0030817	6-Hydroxymusizin 8-O-b-D-glucopyranoside	0.528601	-0.9197	0.173365	1.3993
152.071	HMDB0012992	Leukoaminochrome	0.590612	-0.7597	0.269887	1.1361
184.064	HMDB0000017	4-Pyridoxic acid	6.88087	2.7826	0.301589	1.0641
190.086	HMDB0002302	Indole-3-propionic acid	6.26105	2.6464	0.206124	1.3004
221.085	HMDB0029467	Eugenitin	0.585794	-0.7715	0.0641922	1.8939
226.995	HMDB0029735	5-Ethynyl-5'-(1-propynyl)-2,2'-bithiophene	0.565223	-0.8231	0.0282727	2.2359
231.077	HMDB0015305	Phenobarbital	4.45677	2.156	0.285064	1.101
278.005	HMDB0013921	7-Hydroxyticlopidine	0.104349	-3.2605	0.0376991	2.1212
286.115	HMDB0012486	(R,S)-Norlaudanosoline	0.376715	-1.4085	0.30545	1.0557
346.331	HMDB0032034	2,4,12-Octadecatrienoic acid piperidide	0.590179	-0.7608	0.223959	1.2512
366.109	HMDB0015193	Amoxicillin	2.44819	1.2917	0.207819	1.2956
366.162	HMDB0031754	Nequinate	0.421391	-1.2468	0.162067	1.4366
366.214	HMDB0013958	5-O-Desmethyldonepezil	1.75325	0.81	0.26341	1.1514
387.148	HMDB0035110	8-Epidiosbulbin E acetate	2.0306	1.0219	0.091605	1.7291
402.183	HMDB0031254	Margrapine A	162.145	7.3411	0.276914	1.1195
416.192	HMDB0031279	Margrapine B	0.567175	-0.8181	0.204709	1.3044
417.191	HMDB0029464	Asteltoxin	1.59835	0.6766	0.0587705	1.9331
418.229	HMDB0037531	Dehydroxypaxilline	0.625877	-0.676	0.281295	1.1096
420.247	HMDB0038568	PC-M6	0.652088	-0.6169	0.142942	1.5044
456.176	HMDB0001533	5,10-Methylene-THF	0.0294928	-5.0835	0.0670912	1.8741
459.196	HMDB0034464	Austinol	0.0140196	-6.1564	0.0728014	1.8369
473.214	HMDB0030004	Austalide B	2.13459	1.094	0.176199	1.3903
480.278	HMDB0038569	PC-M5'	3.21487	1.6848	0.159046	1.4469
496.113	HMDB0006866	2-Methyl-1-hydroxypropyl-ThPP	8.77818	3.1339	0.330388	1.003
513.193	HMDB0126376	2-[5-(2,4-dihydroxyphenyl)-6-(5-hydroxy-2,2-dimethyl-2H-chromene-6-carbonyl)-3-methylcyclohex-2-en-1-yl]benzene-1,3-diol	1.79384	0.8431	0.132791	1.5432
533.232	HMDB0031150	Pyrophaeophorbide a	0.289033	-1.7907	0.244971	1.1967
561.227	HMDB0000241	Protoporphyrin IX	2.64404	1.4027	0.0714385	1.8456
573.241	HMDB0061014	&lt;i&gt;para&lt;/i&gt;-hydroxyatorvastatin	0.33184	-1.5914	0.29739	1.0734
603.226	HMDB0127552	{[3-(2-methyl-1,3-thiazol-4-yl)-2-[(16R)-5,7,11-trihydroxy-8,8,10,12,16-pentamethyl-9-oxo-17-oxa-4-azabicyclo[14.1.0]heptadec-4-en-3-yl]prop-2-en-1-yl]oxy}sulfonic acid	0.589848	-0.7616	0.217867	1.2677
613.3	HMDB0002160	Harderoporphyrinogen	0.355476	-1.4922	0.110416	1.6375
646.411	HMDB0030530	Janthitrem F	1.63757	0.7116	0.167589	1.4182
655.316	HMDB0000570	Coproporphyrin III	0.0922803	-3.4378	0.218181	1.2668
759.288	HMDB0010332	Bilirubin glucuronide	0.411969	-1.2794	0.321378	1.0217
116.907	HMDB0029596	Chloroform	2.91524	1.5436	0.0787361	1.8007
186.88	HMDB0031155	1,1,2-Trichloro-1,2,2-trifluoroethane	0.00714402	-7.129	0.230157	1.2348
283.081	HMDB0011686	p-Cresol glucuronide	1.90838	0.9323	0.210502	1.2881
308.078	HMDB0010319	Indoxyl glucuronide	1.85327	0.8901	0.325668	1.0128
313.085	HMDB0124976	6-(4-ethenyl-2-hydroxyphenoxy)-3,4,5-trihydroxyoxane-2-carboxylic acid	0.285943	-1.8062	0.255066	1.1716
322.046	HMDB0011692	Cytidine 2'-phosphate	8.17052	3.0304	0.290252	1.0892
322.949	HMDB0042049	Trichloroethanol glucuronide	138.961	7.1185	0.116014	1.6127
328.102	HMDB0010316	Acetaminophen glucuronide	0.494127	-1.017	0.237622	1.2154
381.155	HMDB0010343	1-(alpha-Methyl-4-(2-methylpropyl)benzeneacetate)-beta-D-Glucopyranuronic acid	0.537468	-0.8958	0.119063	1.5995
382.156	HMDB0012211	Dihydrozeatin-7-N-dihydrozeatin	0.590382	-0.7603	0.116224	1.6117
410.179	HMDB0061172	O-Desmethylvenlafaxine glucuronide	2.87395	1.523	0.167787	1.4175
421.06	HMDB0125625	{[3,4-dihydroxy-5-(hydroxymethyl)-2-{[3,4,5-trihydroxy-6-(hydroxymethyl)oxan-2-yl]oxy}oxolan-2-yl]methoxy}sulfonic acid	0.646203	-0.6299	0.052587	1.9816
435.13	HMDB0031347	2-O-Caffeoylarbutin	0.474844	-1.0745	0.147528	1.4876
440.039	HMDB0060643	Tizoxanide glucuronide	0.315574	-1.6639	0.265017	1.1476
477.121	HMDB0125181	3,4,5-trihydroxy-6-[(2,4,5-trihydroxy-6-{[hydroxy(4-oxocyclohexa-2,5-dien-1-ylidene)methoxy]methyl}oxan-3-yl)oxy]oxane-2-carboxylic acid	0.270158	-1.8881	0.222723	1.2545
482.122	HMDB0031943	(Z)-N-[(4-hydroxyphenyl)methyl]ethoxycarbothioamide 4'-(tri-acetylrhamnoside)	6.05139	2.5973	0.314339	1.0366
483.342	HMDB0032111	Adlupone	1.58971	0.6688	0.169155	1.413
498.078	HMDB0127916	(5-{5,7-dihydroxy-3-[(3,4,5-trihydroxyoxan-2-yl)oxy]-5H-chromen-2-yl}-2-hydroxyphenyl)oxidanesulfonic acid	4.77695	2.2561	0.308283	1.0496
514.194	HMDB0006595	Alpha-Trisaccharide	1.77004	0.8238	0.144984	1.4969
534.168	HMDB0135509	6-[5-(2-{[2-(3,4-dimethoxyphenyl)ethyl]-C-hydroxycarbonimidoyl}ethyl)-2-methoxyphenoxy]-3,4,5-trihydroxyoxane-2-carboxylic acid	2.62825	1.3941	0.155749	1.4583
548.181	HMDB0135501	6-{[1-(2-{[3-(3,4-dimethoxyphenyl)-1-hydroxyprop-2-en-1-ylidene]amino}ethyl)-3-methoxy-4-oxocyclohexa-2,5-dien-1-yl]oxy}-3,4,5-trihydroxyoxane-2-carboxylic acid	4.32297	2.112	0.266919	1.1431
565.19	HMDB0130103	6-{[10-butanoyl-3-hydroxy-6-(2-hydroxypropyl)-2,2-dimethyl-8-oxo-2H,3H,4H,8H-pyrano[3,2-g]chromen-5-yl]oxy}-3,4,5-trihydroxyoxane-2-carboxylic acid	6.09204	2.6069	0.215654	1.2738
764.479	HMDB0061019	14-hydroxyclarithromycin	2.62357	1.3915	0.211375	1.2861
318.3	HMDB0004610	Phytosphingosine	0.655056	-0.6103	0.108042	1.6484
132.044	HMDB0001131	Iminoaspartic acid	0.424877	-1.2349	0.158562	1.4486
160.898	HMDB0042048	Trichloroacetic acid	5.20502	2.3799	0.0904623	1.7351
172.076	HMDB0012289	Tetrahydrodipicolinate	5.85911	2.5507	0.200085	1.3177
188.127	HMDB0013010	N-Heptanoylglycine	0.360565	-1.4717	0.103145	1.6714
189.075	HMDB0000325	3-Hydroxysuberic acid	1.8343	0.8752	0.196585	1.328
199.007	HMDB0062775	4-Vinylphenol sulfate	0.657459	-0.605	0.078398	1.8027
201.047	HMDB0001268	4-Fumarylacetoacetic acid	3.27676	1.7123	0.103708	1.6687
203.002	HMDB0060013	O-methoxycatechol-O-sulphate	0.661683	-0.5958	0.233432	1.2262
208.097	HMDB0000512	N-Acetyl-L-phenylalanine	0.561817	-0.8318	0.232471	1.2287
219.101	HMDB0006248	gamma-Glutamylalanine	0.633499	-0.6586	0.289406	1.0911
226.018	HMDB0001228	L-Glutamic acid 5-phosphate	5.25695	2.3942	0.171427	1.4056
227.104	HMDB0006695	Prolylhydroxyproline	0.519667	-0.9443	0.00929643	2.6368
230.121	HMDB0028739	Asparaginyl-Proline	0.542126	-0.8833	0.0351261	2.1498
232.083	HMDB0028741	Asparaginyl-Threonine	1.60529	0.6828	0.291021	1.0875
236.001	HMDB0029418	S-Cysteinosuccinic acid	0.66377	-0.5912	0.204961	1.3037
236.978	HMDB0012208	D-Erythro-imidazole-glycerol-phosphate	0.494682	-1.0154	0.25515	1.1714
246.074	HMDB0028727	Asparaginyl-Aspartic acid	1.6484	0.7211	0.0786277	1.8013
247.01	HMDB0128019	(4-ethyl-2-hydroxy-6-methoxyphenyl)oxidanesulfonic acid	0.646214	-0.6299	0.122453	1.5852
254.139	HMDB0011716	N-Acetylvanilalanine	0.558672	-0.8399	0.179311	1.3804
259.028	HMDB0135261	[2-hydroxy-6-methoxy-4-(prop-2-en-1-yl)phenyl]oxidanesulfonic acid	2.67482	1.4194	0.240452	1.2081
276.001	HMDB0002028	DOPA sulfate	2.22322	1.1527	0.0474251	2.0258
341.209	HMDB0060574	Perindoprilat	1.62193	0.6977	0.235601	1.2206
362.328	HMDB0030385	2,4,8-Eicosatrienoic acid isobutylamide	0.487395	-1.0368	0.204544	1.3049
378.086	HMDB0001066	S-Lactoylglutathione	1.6822	0.7504	0.125552	1.5723
387.973	HMDB0013991	5'-Hydroxylornoxicam	1.81744	0.8619	0.2136	1.28
390.356	HMDB0030953	Filfiline	0.472092	-1.0829	0.180801	1.3758
398.04	HMDB0128127	[2-methoxy-4-(3,5,6,7-tetrahydroxy-8aH-chromen-2-yl)phenyl]oxidanesulfonic acid	2.14814	1.1031	0.206699	1.2992
399.983	HMDB0000793	Monoiodothyronine	0.275373	-1.8605	0.248967	1.1867
412.132	HMDB0012575	13E-Tetranor-16-carboxy-LTE4	0.622505	-0.6838	0.193032	1.3385
422.059	HMDB0015270	Cephapirin	0.0954122	-3.3897	0.0283714	2.2345
499.291	HMDB0005770	Tuftsin	1.63886	0.7127	0.103228	1.671
499.323	HMDB0030199	Frangulanine	3.90786	1.9664	0.0200083	2.3671
565.246	HMDB0004051	Aerobactin	0.563458	-0.8276	0.156031	1.4574
590.305	HMDB0029334	Nummularine B	0.461862	-1.1145	0.196718	1.3276
644.296	HMDB0013056	S-(11-OH-9-deoxy-delta9,12-PGD2)-glutathione	0.558646	-0.84	0.109284	1.6427
660.272	HMDB0125880	2-amino-4-({1-[(carboxymethyl)-C-hydroxycarbonimidoyl]-2-{[1-hydroxy-3-(4-hydroxyphenyl)-1-(5-methoxy-2,2-dimethyl-2H-chromen-6-yl)-3-oxopropan-2-yl]sulfanyl}ethyl}-C-hydroxycarbonimidoyl)butanoic acid	0.461764	-1.1148	0.054881	1.9631
662.403	HMDB0029335	Mucronine D	1.96748	0.9764	0.141484	1.5099
722.38	HMDB0032719	Isofumonisin B1	0.635936	-0.653	0.227059	1.243
259.093	HMDB0002331	Imidazoleacetic acid riboside	0.570915	-0.8087	0.220568	1.2604
483.01	HMDB0000285	Uridine triphosphate	0.0886656	-3.4955	0.233877	1.2251
118.904	HMDB0001417	Permanganate	9.61055	3.2646	0.0783328	1.8031
219.215	HMDB0034498	(3E,7E)-4,8,12-Trimethyl-1,3,7,11-tridecatetraene	0.660294	-0.5988	0.307129	1.0521
280.263	HMDB0062656	Linoleamide	0.549148	-0.8647	0.119644	1.597
281.272	HMDB0034496	6,10,14-Trimethyl-2-methylenepentadecanal	0.284654	-1.8127	0.200855	1.3155
282.238	HMDB0032791	Methyl 15-cyanopentadecanoate	0.4837	-1.0478	0.0764797	1.8142
284.295	HMDB0034146	Octadecanamide	0.553411	-0.8536	0.117902	1.6045
291.272	HMDB0035083	(3S,6E,10E)-1,6,10,14-Phytatetraen-3-ol	0.569992	-0.811	0.26462	1.1485
301.216	HMDB0012329	4-Oxoretinol	1.56201	0.6434	0.274656	1.1249
334.208	HMDB0060098	9-peroxy-5Z,7E,11Z,14Z-eicosatetraenoate	1.58564	0.6651	0.239546	1.2104
343.19	HMDB0004029	11-Dehydrocorticosterone	4.5835	2.1965	0.197732	1.3246
345.156	HMDB0033222	(1R,3S,4S,6R)-6,9-Dihydroxyfenchone 6-O-b-D-glucoside	0.585484	-0.7723	0.300617	1.0663
353.267	HMDB0011539	MG(0:0/18:3(6Z,9Z,12Z)/0:0)	1.81435	0.8595	0.144714	1.4979
355.248	HMDB0004694	11,14,15-THETA	1.55913	0.6407	0.253708	1.175
357.152	HMDB0031695	xi-3-Hydroxy-5-phenylpentanoic acid O-beta-D-Glucopyranoside	1.66229	0.7332	0.119236	1.5987
357.207	HMDB0035099	gamma-Crocetin	15.3274	3.938	0.186782	1.3573
363.144	HMDB0031366	Gibberellin A93	0.618093	-0.6941	0.263173	1.152
363.33	HMDB0038380	Triton X 100	0.455436	-1.1347	0.184783	1.3634
365.161	HMDB0033420	Gibberellin A55	0.455836	-1.1334	0.17646	1.3894
373.274	HMDB0013627	Cervonoyl ethanolamide	1.66375	0.7344	0.291967	1.0854
375.216	HMDB0011651	11beta,20-Dihydroxy-3-oxopregn-4-en-21-oic acid	12.389	3.631	0.18508	1.3625
381.155	HMDB0036893	Gibberellin A75	0.535569	-0.9009	0.188797	1.3512
387.181	HMDB0036587	Quassin	1.54004	0.623	0.230985	1.2326
391.161	HMDB0037260	Todatriol glucoside	16.3404	4.0304	0.108947	1.6442
401.383	HMDB0034418	Pollinastanol	0.623897	-0.6806	0.194143	1.3352
417.195	HMDB0037040	Armillaric acid	0.567237	-0.818	0.205064	1.3034
418.122	HMDB0031791	Fenvalerate	2.34746	1.2311	0.293574	1.0818
419.208	HMDB0035779	Armillane	28.281	4.8218	0.187815	1.3542
419.316	HMDB0012515	11'-Carboxy-alpha-chromanol	0.550027	-0.8624	0.23246	1.2287
419.392	HMDB0006280	7-a,25-Dihydroxycholesterol	0.639983	-0.6439	0.325944	1.0122
421.21	HMDB0032960	1-Octen-3-yl primeveroside	1.80857	0.8548	0.0720428	1.8417
422.226	HMDB0011471	LysoPE(0:0/14:1(9Z))	13.339	3.7376	0.152878	1.4684
429.211	HMDB0062309	1-(6Z,9Z,12Z,15Z-octadecatetraenoyl)-glycero-3-phosphate	0.494984	-1.0145	0.258967	1.1621
430.295	HMDB0000712	Hexadecanedioic acid mono-L-carnitine ester	1.64794	0.7207	0.18083	1.3757
433.31	HMDB0035685	beta-Citraurol	1.7701	0.8238	0.274993	1.1241
445.187	HMDB0004483	Estrone glucuronide	1.56836	0.6493	0.0260052	2.2682
445.406	HMDB0012160	4,4-Dimethyl-14alpha-hydroxymethyl-5alpha-cholesta-8-en-3beta-ol	0.610054	-0.713	0.217502	1.2687
449.141	HMDB0035067	Melleolide L	0.624844	-0.6784	0.135848	1.5313
451.38	HMDB0033984	6-Deoxocastasterone	1.80554	0.8524	0.135499	1.5327
453.286	HMDB0006710	Ubiquinone-4	1.66173	0.7327	0.253178	1.1763
465.301	HMDB0062315	1-eicosanoyl-glycero-3-phosphate	1.57764	0.6578	0.214008	1.2783
465.305	HMDB0062305	1-(11Z-eicosenoyl)-glycero-3-phosphate	0.176009	-2.5063	0.257579	1.1655
466.316	HMDB0000138	Glycocholic acid	1.6202	0.6962	0.172605	1.4018
467.32	HMDB0000653	Cholesterol sulfate	1.62164	0.6975	0.192885	1.3389
469.422	HMDB0029587	Lansiol	0.580542	-0.7845	0.24862	1.1876
471.309	HMDB0035112	(3beta,17alpha,23R)-17,23-Epoxy-3,29-dihydroxy-27-norlanost-8-ene-15,24-dione	1.54336	0.6261	0.304115	1.0586
483.329	HMDB0039015	Tangeraxanthin	2.19065	1.1314	0.000449084	3.5033
483.404	HMDB0035967	24-Methylcycloart-23-en-3beta-yl acetate	0.567049	-0.8185	0.211212	1.2861
484.414	HMDB0062468	Docosanoylcarnitine	0.558666	-0.8399	0.195603	1.3309
493.241	HMDB0033655	7,11-Bisdeacetylvaltrate 7-(3-methylpentanoate) 11-(3-hydroxy-3-methylbutanoate)	2.60955	1.3838	0.0764481	1.8144
493.278	HMDB0034617	(3b,4b,11b,14b)-11-Ethoxy-3,4-epoxy-14-hydroxy-12-cyathen-15-al 14-xyloside	2.1129	1.0792	0.246514	1.1928
495.295	HMDB0010318	Pregnanediol-3-glucuronide	1.58158	0.6614	0.0716645	1.8441
498.289	HMDB0000951	Taurochenodesoxycholic acid	1.83109	0.8727	0.0749518	1.8235
501.298	HMDB0034551	Medicagenic acid	1.66722	0.7374	0.0992556	1.6902
503.334	HMDB0034500	Protobassic acid	0.0698592	-3.8394	0.206229	1.3002
512.266	HMDB0002639	Sulfolithocholylglycine	1.59379	0.6725	0.152741	1.4689
515.302	HMDB0034695	Cucurbitacin D	1.68402	0.7519	0.00695704	2.7321
516.3	HMDB0011637	Taurohyocholate	3.0385	1.6034	0.153165	1.4675
517.287	HMDB0030343	Corchoroside B	2.24032	1.1637	0.103445	1.6699
529.219	HMDB0032834	7-Acetoxy-6-hydroxylimonin	1.98976	0.9926	0.089665	1.7394
543.211	HMDB0034330	Physalin E	0.653529	-0.6137	0.221193	1.2587
567.315	HMDB0002596	Deoxycholic acid 3-glucuronide	1.98054	0.9859	0.0641078	1.8945
578.26	HMDB0002486	Taurochenodeoxycholate-3-sulfate	1.56546	0.6466	0.121545	1.589
581.578	HMDB0011146	DG(16:0e/18:0/0:0)	7.29018	2.866	0.101172	1.6809
585.344	HMDB0002577	Cholic acid glucuronide	50.3641	5.6543	0.26251	1.1536
597.361	HMDB0036871	Mytiloxanthin	1.59802	0.6763	0.189764	1.3483
615.497	HMDB0007032	DG(14:0/22:5(4Z,7Z,10Z,13Z,16Z)/0:0)	1.68978	0.7568	0.0632226	1.9007
625.359	HMDB0034091	Ponasteroside A	0.642365	-0.6385	0.300079	1.0674
636.422	HMDB0035264	Avenestergenin A1	1.50392	0.5887	0.093235	1.7206
637.427	HMDB0037129	Sanchinoside B1	1.59613	0.6746	0.117205	1.6075
645.362	HMDB0034520	Gypsogenin 3-O-b-D-glucuronide	1.57386	0.6543	0.250212	1.1836
647.34	HMDB0039553	Lyciumoside III	0.619779	-0.6902	0.309721	1.0465
649.394	HMDB0035607	Saponin H	0.452958	-1.1425	0.0669979	1.8747
655.494	HMDB0056286	DG(18:2n6/0:0/20:4n6)	1.84121	0.8807	0.0943386	1.7149
659.41	HMDB0033425	Tsugaric acid A 21-glucosyl ester	52.202	5.706	0.267927	1.1407
663.452	HMDB0038349	Goyaglycoside c	1.66377	0.7345	0.163197	1.4328
664.455	HMDB0034610	Zucchini factor B	1.69795	0.7638	0.141115	1.5113
667.373	HMDB0033703	Coroloside	0.574795	-0.7989	0.109184	1.6431
672.563	HMDB0010702	CerP(d18:1/20:0)	8.32504	3.0575	0.157508	1.4522
686.445	HMDB0009151	PE(18:3(9Z,12Z,15Z)/14:0)	1.57683	0.657	0.0877412	1.7497
687.416	HMDB0115038	PA(18:4(6Z,9Z,12Z,15Z)/18:4(6Z,9Z,12Z,15Z))	1.76763	0.8218	0.0847455	1.7662
687.448	HMDB0115508	PA(15:0/20:2(11Z,14Z))	1.62436	0.6999	0.122287	1.5859
701.512	HMDB0115065	PA(20:0/16:1(9Z))	7.14862	2.8377	0.131236	1.5494
703.515	HMDB0114788	PA(14:0/22:0)	9.54372	3.2546	0.139656	1.5168
712.531	HMDB0007930	PC(14:1(9Z)/P-18:1(11Z))	8.52997	3.0925	0.0579836	1.9391
726.502	HMDB0007875	PC(14:0/18:3(6Z,9Z,12Z))	8.04986	3.009	0.0730308	1.8355
742.437	HMDB0112487	PS(18:4(6Z,9Z,12Z,15Z)/15:0)	29.867	4.9005	0.222162	1.256
749.485	HMDB0114893	PA(18:0/22:6(4Z,7Z,10Z,13Z,16Z,19Z))	3.95169	1.9825	0.27324	1.1282
753.406	HMDB0030915	Alliospiroside D	0.339159	-1.56	0.282989	1.1057
787.416	HMDB0041332	Balagyptin	0.309854	-1.6903	0.221832	1.2569
822.567	HMDB0009212	PE(18:4(6Z,9Z,12Z,15Z)/24:1(15Z))	1.64216	0.7156	0.0645759	1.8913
837.531	HMDB0029550	Amitenone	894.438	9.8048	0.249989	1.1842
838.533	HMDB0009639	PE(22:5(4Z,7Z,10Z,13Z,16Z)/22:6(4Z,7Z,10Z,13Z,16Z,19Z))	606.682	9.2448	0.252608	1.178
857.838	HMDB0043481	TG(15:0/20:2n6/o-18:0)	0.611055	-0.7106	0.298615	1.0707
882.524	HMDB0112876	PS(22:6(4Z,7Z,10Z,13Z,16Z,19Z)/22:4(7Z,10Z,13Z,16Z))	4.0258	2.0093	0.272682	1.1295
1000.79	HMDB0004838	Galabiosylceramide (d18:1/26:1(17Z))	2.24339	1.1657	0.189281	1.3497
1001.8	HMDB0010551	TG(22:5(7Z,10Z,13Z,16Z,19Z)/20:4(5Z,8Z,11Z,14Z)/22:6(4Z,7Z,10Z,13Z,16Z,19Z))	2.28649	1.1931	0.189144	1.3501
1110.09	HMDB0046615	TG(22:0/24:1(15Z)/24:1(15Z))	1.57245	0.653	0.0122243	2.5435
385.093	HMDB0029277	8-8'-Dehydrodiferulic acid	2.05263	1.0375	0.10754	1.6507
549.189	HMDB0030557	Tracheloside	2.54852	1.3497	0.224631	1.2494
79.8886	HMDB0002500	Bromide	0.00779355	-7.0035	0.229591	1.2363
110.059	HMDB0001169	4-Aminophenol	0.414067	-1.2721	0.259273	1.1614
191.107	HMDB0032488	Prenyl benzoate	0.646214	-0.6299	0.279442	1.1138
210.908	HMDB0029643	1,3,5-Trichloro-2-methoxybenzene	0.0300269	-5.0576	0.227971	1.2405
288.97	HMDB0126595	3-[3-methoxy-4-(sulfooxy)phenyl]-2-oxopropanoic acid	15.037	3.9104	0.121115	1.5908
295.127	HMDB0060472	Didemethylcitalopram	1.72134	0.7835	0.254001	1.1742
326.794	HMDB0029642	2,4,6-Tribromophenol	5.25672	2.3942	0.0797013	1.795
344.105	HMDB0031796	Isofenphos	0.286185	-1.805	0.254761	1.1724
350.908	HMDB0032127	Clofenotane	2.63052	1.3953	0.279985	1.1126
354.022	HMDB0060524	3-Iodothyronamine	0.0767034	-3.7046	0.0351046	2.1501
388.148	HMDB0135477	3-(3,4-dimethoxyphenyl)-N-[2-(3,4-dimethoxyphenyl)ethyl]-3-hydroxypropanimidic acid	2.47689	1.3085	0.139778	1.5163
405.133	HMDB0029556	Glycerol tribenzoate	0.64774	-0.6265	0.188049	1.3535
339.195	HMDB0030358	Aspidospermatine	5.38451	2.4288	0.191634	1.3427
400.196	HMDB0030170	Glaudine	0.190719	-2.3905	0.0537206	1.9724
530.161	HMDB0029361	Alkaloid RC	1.58769	0.6669	0.106022	1.6578
162.893	HMDB0012260	Molybdate	4.00484	2.0017	0.0920378	1.7268
360.15	HMDB0136453	N-[2-hydroxy-2-(4-hydroxy-3-methoxyphenyl)ethyl]-3-(4-hydroxy-3-methoxyphenyl)prop-2-enimidic acid	3.34664	1.7427	0.209938	1.2896
466.176	HMDB0003323	Biotripyrrin-a	0.531927	-0.9107	0.136345	1.5294
