# Supplementary material for: Metabolomic analysis reveals potential biomarkers and the underlying pathogenesis involved in Mycoplasma pneumoniae pneumonia
Source: Emerg Microbes Infect. 2022 Feb 21;11(1):593–605. doi: 10.1080/22221751.2022.2036582 (PMC8865114; doi:10.1080/22221751.2022.2036582)
Supplement: Supplemental Material [file TEMI_A_2036582_SM6265.zip › Suppl files/Table S8.xlsx]

## Sheet: Sheet1
Table S8. Spearman correlation of metabolites and clinical indices
Compound ID	Compound name		CRP	WBC	PCT	LYMPH	NEUT	AST	ALT	TBA	GGT	ALB	ALP	TBIL	DBIL	IBIL	HBDH	LDH	CK	CK-MB	RBC	D-Dimer	FIB	PT	Plt	AT-Ⅲ	Hgb	Urea	Cr		CRP, C-reactive protein; WBC, white blood cell; PCT, procalcitonin; NEUT%, neutrophil%; LYMPH%, lymphocyte%; AST, aspartate aminotransferase; ALT, alanine aminotransferase; TBA, total bileacide; GGT, γ-glutamyl transpeptidase; ALB, albumin; TBIL, total bilirubin; DBIL, direct bilirubin; IBIL; indirect bilirubin; ALP, alkaline phosphatase; HBDB, hydroxybutyrate dehydrogenase; LDH, lactic dehydroge…
HMDB0000017	4-Pyridoxic acid	Correlation	-0.0475477	0.0873931	-0.00557636	0.047925	0.116134	0.630668	0.794341	0.198239	0.704856	-0.128707	0.0459132	0.0439755	0.0650552	0.0125455	0.187512	0.272642	0.132182	0.537781	-0.149917	0.000235094	-0.195281	0.0122201	0.103568	-0.100883	-0.0661911	0.0784073	0.111189
	#N/A	P values	0.656303	0.410093	0.958162	0.651907	0.272969	2.08741e-11	5.7166e-21	0.0596081	6.307e-15	0.224032	0.665627	0.678947	0.540103	0.906047	0.0751019	0.00893286	0.211668	3.86293e-08	0.156081	0.998235	0.0635951	0.908473	0.328595	0.341356	0.533036	0.460055	0.294054
HMDB0000325	3-Hydroxysuberic acid	Correlation	-0.0811711	-0.0935576	-0.0251427	-0.00377916	-0.111181	-0.034384	-0.0602562	-0.057435	-0.0655513	0.08963	0.0407678	-0.0705942	-0.0430197	-0.0735754	0.0526613	0.0474691	-0.089402	0.00578912	0.102179	-0.035312	-0.0287985	-0.0155856	0.0505482	0.0735546	0.0132517	-0.000331968	-0.189426
HMDB0000325		P values	0.446926	0.377733	0.812992	0.971639	0.294087	0.746269	0.570458	0.588668	0.537011	0.398168	0.701213	0.506085	0.685554	0.488245	0.620067	0.655006	0.399374	0.956567	0.335157	0.739661	0.786407	0.883424	0.63419	0.488368	0.900784	0.997508	0.0721215
HMDB0000512	N-Acetyl-L-phenylalanine	Correlation	-0.0479591	-0.0130492	-0.0276498	-0.00628061	-0.015287	-0.00665259	-0.0366901	-0.216949	0.0226564	0.123765	0.238532	0.0386503	0.0722766	-0.00211162	-0.0774889	-0.0793134	-0.0747707	-0.0601834	0.0654295	-0.010534	0.0232895	-0.0148102	0.145398	-0.0573062	0.12875	0.106173	-0.0223106
HMDB0000512	N-Acetyl-L-phenylalanine	P values	0.653519	0.902292	0.794736	0.952884	0.885642	0.950097	0.729885	0.0388637	0.831196	0.242476	0.0227883	0.716053	0.495976	0.984151	0.465343	0.45487	0.481187	0.570924	0.537769	0.921058	0.826552	0.889186	0.169083	0.589505	0.223875	0.316508	0.833735
HMDB0001066	S-Lactoylglutathione	Correlation	-0.0703962	0.0932206	-0.00287501	-0.0783665	0.175968	0.434365	0.476712	0.0341509	0.432357	-0.171226	-0.0812479	0.0547294	0.036649	0.0541718	0.440512	0.479806	0.0392606	0.433814	-0.12187	0.178627	-0.00955144	-0.0179072	-0.0747931	-0.036882	-0.0387719	0.144538	0.0533277
HMDB0001066	S-Lactoylglutathione	P values	0.50969	0.37946	0.978422	0.460289	0.095223	1.69368e-05	1.78011e-06	0.747931	1.87089e-05	0.104628	0.443909	0.606375	0.730176	0.610053	1.24389e-05	1.49178e-06	0.711765	1.74065e-05	0.24982	0.0902484	0.928401	0.866209	0.481056	0.728527	0.715198	0.171646	0.61564
HMDB0001131	Iminoaspartic acid	Correlation	0.0987452	-0.109557	-0.028239	-0.155712	-0.0885235	-0.0787482	-0.0690955	-0.0742821	-0.0447158	0.0280871	0.113508	0.0221458	0.0533964	-0.0116366	-0.0147049	-0.0398372	-0.0739655	-0.093589	0.0108096	-0.0713213	0.09366	0.1162	0.0641244	0.017183	-0.0225089	0.0402219	0.019274
HMDB0001131	Iminoaspartic acid	P values	0.354472	0.30124	0.790461	0.140517	0.40404	0.4581	0.515178	0.484066	0.673846	0.791563	0.284038	0.834946	0.615185	0.912825	0.889968	0.707721	0.485936	0.377572	0.918999	0.501703	0.377209	0.272695	0.545928	0.871573	0.832279	0.705028	0.856103
HMDB0001169	4-Aminophenol	Correlation	-0.0401513	0.0424553	-0.0123478	-0.0431803	0.071152	-0.0222043	-0.0223379	-0.128816	-0.0282785	-0.0449609	-0.0639545	-0.119379	-0.0444486	-0.149044	0.0337023	0.0239113	0.170405	-0.0533499	0.114284	-0.0162661	0.000550716	0.0496391	0.0928407	0.0481188	0.0286989	-0.0881734	0.0212781
HMDB0001169	4-Aminophenol	P values	0.707113	0.689466	0.907521	0.684442	0.502721	0.834516	0.833535	0.223637	0.790174	0.672161	0.546994	0.259703	0.675685	0.158533	0.751133	0.821996	0.106327	0.615493	0.280734	0.878371	0.995866	0.640307	0.381414	0.650591	0.787128	0.405909	0.841326
HMDB0001228	L-Glutamic acid 5-phosphate	Correlation	0.0365886	-0.00955931	-0.0310714	0.0582968	-0.0124687	-0.0118478	-0.0321664	-0.0468552	-0.04852	-0.167841	-0.0682724	-0.125892	-0.0652091	-0.141222	0.104019	0.0946442	0.00999981	0.216783	-0.0372573	0.0869918	-0.000153245	-0.0208141	-0.0781107	-0.0605038	-0.0972168	0.00363203	-0.124739
HMDB0001228	L-Glutamic acid 5-phosphate	P values	0.732071	0.928342	0.77	0.583077	0.906619	0.91125	0.76213	0.659189	0.647871	0.111775	0.520208	0.234413	0.539143	0.181795	0.326483	0.372193	0.925049	0.0390174	0.725873	0.412254	0.99885	0.844743	0.461759	0.568872	0.359277	0.972743	0.23876
HMDB0001268	4-Fumarylacetoacetic acid	Correlation	-0.094065	0.0230078	-0.00785995	0.00874965	0.024316	-0.0565636	-0.0131518	0.00127977	0.010172	0.0101649	-0.00788586	0.0566007	-0.0119355	0.0993875	-0.118401	-0.0910614	-0.0701251	-0.129039	0.0617199	-0.025589	0.00747431	0.0650041	0.0403033	0.0309381	0.101979	0.0150769	0.0796602
HMDB0001268	4-Fumarylacetoacetic acid	P values	0.377851	0.828617	0.941055	0.934397	0.819034	0.594345	0.901528	0.990394	0.923762	0.923816	0.940861	0.594103	0.910596	0.348597	0.263654	0.390645	0.508922	0.222829	0.561115	0.809735	0.943942	0.540422	0.704459	0.770959	0.336111	0.887203	0.452894
HMDB0001417	Permanganate	Correlation	0.00686176	-0.150915	-0.0260874	-0.0862162	-0.128376	0.0331791	-0.00984563	-0.0524993	0.0523348	-0.000776134	-0.145565	0.0268571	-0.0104597	0.0513327	0.210144	0.194719	0.192818	-0.0498259	-0.0587358	0.13125	0.183076	-0.0473523	-0.0173073	0.103524	-0.0484888	0.0133958	0.136587
HMDB0001417	Permanganate	P values	0.948821	0.153312	0.8061	0.41645	0.225235	0.754874	0.926201	0.621144	0.62224	0.994174	0.16859	0.800497	0.921613	0.628931	0.0455734	0.0643759	0.0670768	0.639048	0.580239	0.214936	0.0823856	0.655801	0.870652	0.328803	0.648082	0.899711	0.196701
HMDB0002028	DOPA sulfate	Correlation	0.0426282	-0.15858	-0.054149	-0.0434654	-0.138605	0.111056	0.0182438	0.225498	-0.0301132	-0.0787257	-0.163766	-0.0918671	-0.0138066	-0.132444	0.541527	0.504695	0.088178	0.0840553	0.0500081	0.32477	-0.0116338	0.0113821	-0.0678934	0.116794	-0.00633373	-0.0231108	-0.0290078
HMDB0002028	DOPA sulfate	P values	0.689941	0.133262	0.610204	0.68247	0.190107	0.294637	0.863718	0.0316231	0.776905	0.458229	0.120871	0.386449	0.896652	0.210754	2.97757e-08	3.3751e-07	0.405885	0.42827	0.637822	0.00168441	0.912847	0.914725	0.522532	0.270235	0.952486	0.827862	0.784893
HMDB0002302	Indole-3-propionic acid	Correlation	-0.0921633	-0.0970861	-0.010463	0.043957	-0.133075	-0.039192	-0.0533776	-0.122432	-0.0455992	0.1208	0.0933362	-0.0747056	-0.0323563	-0.0893187	0.0521695	0.033589	-0.0687099	0.0114322	0.107998	-0.0483501	-0.0399159	-0.0461378	0.125025	0.0794018	0.08101	-0.0452644	-0.151994
HMDB0002302	Indole-3-propionic acid	P values	0.387611	0.359927	0.921588	0.679074	0.20857	0.712246	0.615309	0.247625	0.667778	0.254033	0.378868	0.481571	0.760768	0.399815	0.623341	0.751943	0.517531	0.914351	0.308215	0.649022	0.70717	0.66409	0.237675	0.454366	0.445249	0.670076	0.150361
HMDB0002331	Imidazoleacetic acid riboside	Correlation	-0.0322877	-0.145344	-0.0566113	-0.18994	-0.0923719	-0.0604991	-0.0673509	0.00143349	-0.0990543	0.0145776	0.085374	-0.0470986	-0.0266398	-0.0508815	-0.00445722	-0.0349347	0.0346926	0.0722894	0.100589	-0.0837567	0.0107772	0.127752	-0.0945366	0.0638937	0.0224176	-0.0440866	0.204275
HMDB0002331	Imidazoleacetic acid riboside	P values	0.762572	0.169245	0.594033	0.0713376	0.383834	0.568902	0.525868	0.98924	0.350224	0.890915	0.421034	0.657529	0.802078	0.631954	0.966553	0.742345	0.744069	0.495899	0.342772	0.429918	0.919241	0.227516	0.372739	0.547376	0.83295	0.67818	0.0521065
HMDB0002500	Bromide	Correlation	-0.0375667	-0.00966736	-0.0136496	0.0230388	-0.0167968	-0.017272	-0.0219467	0.183245	-0.0389902	0.103129	0.0565224	0.0737906	0.0798899	0.0465209	-0.00649762	-0.0245548	-0.0298274	-0.0523924	0.0148935	-0.0385494	-0.0165689	0.078914	0.0221674	0.0489055	-0.0107858	0.0235358	-0.112028
HMDB0002500	Bromide	P values	0.72519	0.927534	0.897821	0.82839	0.874435	0.870913	0.836409	0.0820986	0.713663	0.330658	0.594614	0.486971	0.451588	0.66147	0.951258	0.817288	0.778968	0.621856	0.888566	0.716762	0.876125	0.457152	0.834787	0.645261	0.919177	0.824747	0.290403
HMDB0004029	11-Dehydrocorticosterone	Correlation	-0.0403888	0.111704	-0.0341723	-0.0318862	0.158713	-0.0301895	-0.0483747	-0.0141262	-0.0663064	0.00516528	-0.0247726	0.0168786	-0.0263901	0.0495029	0.00949615	0.016478	-0.0337234	0.147165	0.042203	-0.0523126	0.182592	0.0290401	-0.146058	0.026702	0.079395	-0.00601764	0.00468266
HMDB0004029	11-Dehydrocorticosterone	P values	0.70546	0.291809	0.747778	0.764142	0.132933	0.776354	0.648855	0.894273	0.532321	0.961244	0.815696	0.873829	0.803896	0.641226	0.928814	0.876799	0.750983	0.163907	0.691218	0.622387	0.083215	0.784659	0.167136	0.801625	0.454405	0.954855	0.964863
HMDB0004610	Phytosphingosine	Correlation	-0.0595191	-0.0553105	0.00877252	-0.210382	0.0122999	-0.137354	-0.116898	-0.123623	-0.0223126	0.0377547	-0.00634399	0.159524	0.215547	0.0632987	-0.0692117	-0.0853043	-0.118229	-0.105946	-0.125403	-0.068289	0.0930255	0.130178	-0.0784487	0.108795	-0.0537318	-0.102143	-0.0405577
HMDB0004610	Phytosphingosine	P values	0.577357	0.602553	0.934226	0.0453237	0.907878	0.194175	0.269807	0.24302	0.833721	0.722361	0.952409	0.130937	0.0401741	0.55112	0.51447	0.421415	0.264354	0.31755	0.23625	0.520106	0.380463	0.218739	0.459817	0.304637	0.612963	0.335328	0.70268
HMDB0004694	11,14,15-THETA	Correlation	-0.0264126	0.0671925	-0.0175918	-0.0200151	0.114763	0.649976	0.817402	0.274665	0.676242	-0.177411	0.0305755	0.069513	0.132572	-0.00604399	0.231475	0.311872	0.156419	0.572989	-0.122149	-0.00262576	-0.179442	0.00306891	0.0456546	-0.0976609	-0.0858318	0.0137775	0.163164
HMDB0004694	11,14,15-THETA	P values	0.804821	0.526844	0.868544	0.850633	0.278713	3.14002e-12	4.93611e-23	0.00841868	1.89766e-13	0.0924969	0.773571	0.512637	0.210311	0.954657	0.0272663	0.0026178	0.1387	2.93372e-09	0.248729	0.980293	0.0887643	0.976968	0.667399	0.357076	0.418539	0.896869	0.122264
HMDB0006248	gamma-Glutamylalanine	Correlation	-0.0344832	-0.159909	-0.0583492	-0.19445	-0.106512	-0.0603962	-0.0665288	0.00811353	-0.10048	0.0267881	0.0909609	-0.0487457	-0.0302914	-0.0502944	-0.00405618	-0.0360793	0.0360751	0.0651951	0.104263	-0.0899639	0.00353055	0.12658	-0.0953625	0.0644622	0.0272965	-0.0437174	0.203476
HMDB0006248	gamma-Glutamylalanine	P values	0.746953	0.129998	0.582738	0.0647519	0.314957	0.569561	0.530944	0.939157	0.343298	0.800999	0.391171	0.646342	0.775619	0.635896	0.969561	0.734213	0.734243	0.53923	0.32534	0.396405	0.973504	0.231846	0.368559	0.54381	0.797302	0.680728	0.0530528
HMDB0006695	Prolylhydroxyproline	Correlation	-0.0113812	-0.201597	0.0282066	-0.17838	-0.164987	0.0223017	-0.0280243	-0.107017	-0.0719434	0.24144	0.365162	0.00310666	0.0242255	-0.0161934	-0.0773264	-0.08136	-0.162224	-0.0950823	0.0855789	0.0690052	-0.0674846	0.0505249	-0.113537	0.0390562	0.0776761	0.116509	-0.0218247
HMDB0006695	Prolylhydroxyproline	P values	0.915213	0.0553329	0.790696	0.0907015	0.118087	0.833801	0.792018	0.312656	0.497969	0.0211347	0.000372268	0.976684	0.819697	0.878911	0.466282	0.443279	0.124461	0.369974	0.419916	0.515729	0.525045	0.634346	0.283913	0.7132	0.464262	0.271414	0.837306
HMDB0010316	Acetaminophen glucuronide	Correlation	-0.0216988	0.0642277	-0.0161951	-0.0216779	0.0904849	-0.0141829	-0.0102057	-0.13274	-0.0162604	-0.0616993	-0.0614311	-0.110765	-0.0457622	-0.134357	0.0454257	0.0403808	0.199782	-0.0504772	0.131565	-0.00101325	-0.00312966	0.0468148	0.0949262	0.0583971	0.018364	-0.0734482	0.0317406
HMDB0010316	Acetaminophen glucuronide	P values	0.839135	0.54528	0.878898	0.838385	0.393665	0.893852	0.92351	0.209729	0.878414	0.561246	0.562953	0.295908	0.666661	0.20418	0.668969	0.703917	0.0576118	0.634667	0.213826	0.992395	0.976512	0.659464	0.370764	0.582428	0.862829	0.488999	0.765188
HMDB0010319	Indoxyl glucuronide	Correlation	-0.0523974	-0.0388556	-0.0258388	0.00553907	-0.0458158	-0.0159824	-0.0206174	0.00977669	-0.021993	0.0758678	0.0157857	0.109716	0.0670474	0.114187	-0.0274825	-0.0364635	-0.060692	0.0354261	-0.0038907	-0.0372853	0.033809	0.0334937	-0.0581879	0.0297085	0.0172335	0.0203967	0.0600702
HMDB0010319	Indoxyl glucuronide	P values	0.623798	0.714609	0.807913	0.958442	0.666294	0.880477	0.846192	0.926717	0.836069	0.474758	0.881938	0.300534	0.527739	0.281147	0.795951	0.731489	0.567669	0.73885	0.970802	0.725675	0.750372	0.752624	0.583782	0.779827	0.871198	0.847819	0.571651
HMDB0011539	MG(0:0/18:3(6Z,9Z,12Z)/0:0)	Correlation	-0.0409093	0.00134426	-0.0614128	0.0158368	0.00771092	0.0438162	0.0766513	0.263087	0.0307723	0.0927155	-0.001775	-0.0833588	-0.0828905	-0.0589558	-0.0620762	-0.0507712	0.0462189	0.140339	0.0972895	-0.0882099	0.0425395	0.0444971	-0.0527184	0.0539995	0.0730597	-0.0234721	0.220991
HMDB0011539	MG(0:0/18:3(6Z,9Z,12Z)/0:0)	P values	0.701842	0.98991	0.563069	0.881558	0.942171	0.680046	0.470195	0.0117505	0.772153	0.38206	0.986677	0.43212	0.434721	0.578818	0.558852	0.632693	0.663535	0.184568	0.358916	0.405714	0.688882	0.675352	0.619686	0.611192	0.491307	0.825213	0.0352843
HMDB0011651	11beta,20-Dihydroxy-3-oxopregn-4-en-21-oic acid	Correlation	-0.0427888	0.0701389	-0.034492	-0.0342188	0.111008	-0.027859	-0.0426064	0.0236555	-0.0639225	0.0403514	0.000846927	-0.000798151	-0.0400027	0.0335512	-0.00783159	-0.00300399	-0.0134789	0.166356	0.0569685	-0.0474869	0.146176	0.0271711	-0.135465	0.036621	0.0883473	-0.00800221	0.0438374
HMDB0011651	11beta,20-Dihydroxy-3-oxopregn-4-en-21-oic acid	P values	0.688833	0.508838	0.745498	0.747446	0.294844	0.793218	0.688418	0.82387	0.547195	0.704123	0.993643	0.994009	0.706562	0.752213	0.941267	0.977455	0.899092	0.115026	0.591704	0.654885	0.16679	0.798213	0.200438	0.730374	0.40498	0.93999	0.6799
HMDB0011686	p-Cresol glucuronide	Correlation	-0.0530515	0.103497	-0.0460287	0.148979	0.0620925	-0.0472847	-0.0216485	-0.0127373	0.00748129	-0.0175337	0.0582847	0.0907903	0.016786	0.128159	-0.0118878	-0.0242136	-0.0402585	0.0921039	-0.00908964	-0.0188082	0.00759086	-0.0282368	0.0268722	0.0364705	-0.0324155	0.0395875	-0.00806526
HMDB0011686	p-Cresol glucuronide	P values	0.619467	0.328929	0.664836	0.158715	0.558749	0.656262	0.838602	0.904617	0.94389	0.868974	0.583155	0.392064	0.874515	0.226027	0.910951	0.819784	0.704772	0.385221	0.931854	0.859545	0.94307	0.790477	0.800387	0.73144	0.760343	0.709471	0.939518
HMDB0011692	Cytidine 2'-phosphate	Correlation	0.144901	0.226217	-0.0263789	0.160902	0.22705	0.00648835	0.0224079	-0.00771877	0.0311297	-0.216113	-0.111835	-0.0343813	-0.014086	-0.0418071	0.22037	0.186071	-0.00371536	0.161523	0.0196123	0.168632	0.0578395	-0.03681	-0.0794835	-0.0258245	-0.0566936	0.0155273	-0.0940816
HMDB0011692	Cytidine 2'-phosphate	P values	0.172997	0.0310701	0.803977	0.1276	0.0304393	0.951327	0.833021	0.942112	0.76958	0.039641	0.291238	0.746288	0.894573	0.69397	0.0358155	0.0774085	0.972118	0.126116	0.853605	0.110071	0.586041	0.729036	0.4539	0.808017	0.593497	0.883857	0.375055
HMDB0011716	N-Acetylvanilalanine	Correlation	-0.0370263	-0.116487	-0.0591503	-0.173364	-0.0641688	-0.0648377	-0.069775	-0.0149018	-0.103287	0.00987697	0.0680353	-0.044535	-0.0227208	-0.0502603	-0.0143623	-0.0408188	0.0345791	0.0668515	0.12703	-0.0812602	0.00406577	0.122275	-0.0754944	0.0693454	0.0250127	-0.00377422	0.205723
HMDB0011716	N-Acetylvanilalanine	P values	0.728988	0.271506	0.577565	0.100302	0.545649	0.541461	0.511045	0.888504	0.329915	0.925967	0.521661	0.67509	0.830723	0.636125	0.892516	0.700857	0.744878	0.528949	0.230175	0.44384	0.969489	0.248235	0.476941	0.513656	0.813941	0.971676	0.0504273
HMDB0012208	D-Erythro-imidazole-glycerol-phosphate	Correlation	-0.112264	-0.0429681	-0.0322602	-0.0725026	-0.015561	-0.0296259	-0.0238592	0.171881	-0.0288072	0.17114	0.236347	0.243288	0.162925	0.2408	-0.116374	-0.104146	-0.0358597	-0.0658406	0.218805	-0.0880126	-0.08232	0.148437	-0.0355253	-0.040251	0.352724	0.0277063	0.0384069
HMDB0012208	D-Erythro-imidazole-glycerol-phosphate	P values	0.292121	0.685911	0.761458	0.494626	0.883606	0.780423	0.822378	0.103287	0.786344	0.104805	0.0241023	0.0201381	0.122818	0.0214894	0.271973	0.325888	0.735771	0.535212	0.0371844	0.40677	0.4379	0.160254	0.738145	0.704825	0.000605423	0.794326	0.717765
HMDB0012260	Molybdate	Correlation	0.0101247	-0.150008	-0.025912	-0.0947129	-0.125199	0.0289903	-0.00906258	-0.052092	0.0552628	0.00483517	-0.136607	0.0209883	-0.0112938	0.04283	0.178054	0.163641	0.196812	-0.059938	-0.0574235	0.108276	0.199544	-0.0435816	-0.0173747	0.104006	-0.0481017	0.00415507	0.138758
HMDB0012260	Molybdate	P values	0.924544	0.155826	0.807379	0.371845	0.237018	0.785019	0.932056	0.623858	0.602866	0.963719	0.196634	0.84346	0.915384	0.686868	0.0913018	0.121159	0.0615053	0.572498	0.588743	0.306961	0.0579158	0.681666	0.870153	0.326541	0.650707	0.968819	0.189614
HMDB0012289	Tetrahydrodipicolinate	Correlation	-0.0923404	-0.0977374	-0.0113165	0.0369776	-0.131017	-0.0364306	-0.0511274	-0.122915	-0.0440237	0.114044	0.0866022	-0.0727876	-0.0327837	-0.0859308	0.0607672	0.0425522	-0.0683439	0.0148365	0.105127	-0.0447834	-0.0384735	-0.0447632	0.123241	0.0811711	0.0771861	-0.0423694	-0.155619
HMDB0012289	Tetrahydrodipicolinate	P values	0.386696	0.356698	0.915215	0.727851	0.215757	0.731723	0.630305	0.24575	0.678614	0.281752	0.414359	0.492927	0.757705	0.418	0.567188	0.688794	0.51977	0.88899	0.321325	0.673381	0.717297	0.67352	0.24449	0.444342	0.467094	0.690063	0.140758
HMDB0012329	4-Oxoretinol	Correlation	0.034662	0.0452729	-0.0617876	-0.0571703	0.100734	0.428008	0.49521	0.159092	0.402945	-0.195332	-0.175144	-0.0116976	0.000799874	-0.0190901	0.20151	0.258367	0.462946	0.339571	-0.15431	-0.0285098	-0.173096	-0.237067	-0.0554974	-0.20955	-0.17836	-0.0278831	0.209241
HMDB0012329	4-Oxoretinol	P values	0.745685	0.670017	0.560685	0.59039	0.342074	2.31606e-05	6.02935e-07	0.131997	7.49597e-05	0.0635233	0.0968072	0.91237	0.993996	0.857461	0.055441	0.0134085	3.82758e-06	0.000991445	0.14417	0.788498	0.100835	0.0236625	0.601325	0.0462021	0.090738	0.793042	0.0465325
HMDB0012486	(R,S)-Norlaudanosoline	Correlation	-0.0757845	-0.0356676	-0.0250077	0.112954	-0.0652839	-0.0205211	-0.015673	0.148636	-0.0298149	0.101245	0.0673125	0.671634	0.936112	0.24161	-0.0650399	-0.0539552	-0.0146196	-0.0366801	0.0360793	-0.0400161	0.0126183	0.0400835	-0.0875494	0.153239	0.0668097	-0.0922105	-0.10364
HMDB0012486	(R,S)-Norlaudanosoline	P values	0.47775	0.737135	0.813978	0.28641	0.538677	0.846902	0.882774	0.159689	0.779058	0.339616	0.526105	3.16958e-13	3.66074e-42	0.0210411	0.540198	0.611485	0.890603	0.729956	0.734212	0.706469	0.905504	0.705997	0.409253	0.147008	0.529207	0.384669	0.328255
HMDB0012992	Leukoaminochrome	Correlation	-0.0230748	0.0489019	-0.02252	-0.0372683	0.0786975	-0.0146134	-0.0118094	-0.132164	-0.0214073	-0.0551376	-0.0588219	-0.111049	-0.0389142	-0.140761	0.0450429	0.0377289	0.204089	-0.0378094	0.119829	-0.0146102	0.000513518	0.0494197	0.0911825	0.0552212	0.0190781	-0.0879144	0.0284954
HMDB0012992	Leukoaminochrome	P values	0.829084	0.645286	0.832198	0.725795	0.458391	0.890649	0.911536	0.211732	0.840376	0.603689	0.579683	0.294667	0.714198	0.18324	0.671597	0.722543	0.0523248	0.721975	0.257897	0.890672	0.996145	0.641787	0.390013	0.603139	0.85755	0.407295	0.788603
HMDB0013010	N-Heptanoylglycine	Correlation	0.0212627	-0.0570549	0.00657808	-0.0787417	-0.0534646	-0.052342	-0.0420547	-0.0796804	-0.0601185	-0.0323401	-0.0569295	0.0231903	0.0129295	0.025216	-0.103281	-0.0979238	-0.0678491	0.11556	-0.0513264	-0.0525102	0.0395525	0.077363	-0.0641692	-0.0160052	-0.0674649	0.0474222	0.107255
HMDB0013010	N-Heptanoylglycine	P values	0.842326	0.591141	0.950655	0.458137	0.614733	0.622192	0.692249	0.452779	0.571341	0.760884	0.591958	0.827279	0.903185	0.812457	0.329943	0.355777	0.522804	0.275363	0.628973	0.621072	0.709717	0.466071	0.545647	0.880308	0.525166	0.655325	0.311573
HMDB0013627	Cervonoyl ethanolamide	Correlation	-0.0582935	0.0893285	-0.0192752	0.0884118	0.0670987	-0.0457416	-0.036125	0.0148113	0.00703965	0.0837209	0.0844394	0.226792	0.0431759	0.319055	-0.0657245	-0.0755334	-0.0511595	0.173851	-0.0239467	-0.0232736	0.180064	0.0058424	0.201019	0.140993	0.0137911	0.012333	-0.110513
HMDB0013627	Cervonoyl ethanolamide	P values	0.585235	0.399763	0.856094	0.404636	0.527422	0.666803	0.733889	0.889177	0.947198	0.430116	0.426155	0.0306332	0.684472	0.00205268	0.535933	0.476713	0.63009	0.0993349	0.821737	0.826668	0.0876467	0.956168	0.0560502	0.182509	0.896767	0.907631	0.297015
HMDB0013866	N-Desmethyltamoxifen	Correlation	-0.0401788	0.0794535	-0.0343826	-0.0416353	0.1246	-0.0244151	-0.0394422	0.0207151	-0.061311	0.0300117	-0.00734104	0.00349217	-0.0363749	0.037141	-0.000805095	0.00455351	-0.015985	0.165705	0.0569637	-0.0465238	0.155606	0.032542	-0.140577	0.0351415	0.0856974	-0.00694378	0.0426069
HMDB0013866	N-Desmethyltamoxifen	P values	0.706922	0.454071	0.746278	0.695165	0.239287	0.81831	0.71049	0.845472	0.563718	0.777637	0.94494	0.973792	0.732117	0.726695	0.993957	0.965831	0.880458	0.116474	0.591735	0.661451	0.140789	0.759436	0.183819	0.740874	0.419271	0.947916	0.688415
HMDB0013921	7-Hydroxyticlopidine	Correlation	-0.0831097	-0.153639	-0.0188858	-0.0244487	-0.165587	-0.0484317	-0.0555693	-0.10541	-0.0592512	0.171895	0.154846	-0.0100504	-0.00932749	-0.00768805	-0.0627979	-0.0874438	-0.0375631	0.0200942	0.118975	-0.0763264	-0.0149914	0.0136274	0.0290233	0.0504124	0.10041	-0.0520194	-0.0116452
HMDB0013921	7-Hydroxyticlopidine	P values	0.436112	0.145943	0.858971	0.818064	0.116738	0.648469	0.600853	0.320016	0.576914	0.103258	0.142766	0.924671	0.930075	0.942342	0.554282	0.409821	0.723713	0.850049	0.26133	0.472084	0.887838	0.897986	0.78478	0.635102	0.343636	0.624342	0.912761
HMDB0013958	5-O-Desmethyldonepezil	Correlation	-0.00719188	0.105148	-0.0288726	-0.000907403	0.152532	0.651728	0.80422	0.254471	0.675604	-0.225968	-0.0528075	0.0108949	0.0454135	-0.0223823	0.240911	0.323692	0.265325	0.531802	-0.163087	-0.00101979	-0.214782	-0.0556898	0.0314199	-0.158592	-0.143381	0.0196067	0.164856
HMDB0013958	5-O-Desmethyldonepezil	P values	0.946363	0.321228	0.785871	0.993189	0.148904	2.62637e-12	8.06527e-22	0.0149267	2.03839e-13	0.0312609	0.619094	0.918362	0.669053	0.833208	0.0214275	0.0017489	0.0110288	5.81465e-08	0.122441	0.992345	0.0409045	0.600063	0.767493	0.133233	0.175139	0.853646	0.118385
HMDB0015193	Amoxicillin	Correlation	-0.0240879	0.165106	-0.0104369	-0.0588506	0.247649	0.559709	0.699176	0.143715	0.585481	-0.19805	-0.0255173	0.0704325	0.0726767	0.0475167	0.240596	0.315544	0.137984	0.56583	-0.139065	-0.0014454	-0.0546874	0.0550356	-0.0165127	-0.0824117	-0.0675349	0.0298174	0.0894635
HMDB0015193	Amoxicillin	P values	0.821702	0.11782	0.921783	0.579497	0.0179449	8.03564e-09	1.27972e-14	0.174126	1.09065e-09	0.0598574	0.810258	0.507062	0.493588	0.654683	0.0216034	0.0023135	0.19212	5.07853e-09	0.188627	0.989151	0.606652	0.60436	0.876542	0.437388	0.524735	0.77904	0.399048
HMDB0015305	Phenobarbital	Correlation	-0.00701116	0.114948	0.00501	0.0866862	0.0891757	-0.0298808	0.0220791	-0.0678278	0.0464935	-0.0782154	-0.0719778	0.180173	0.0157793	0.269586	-0.0442217	-0.0227283	0.107375	-0.0175932	-0.0528445	-0.00794387	-0.198838	-0.268423	0.177426	-0.174141	0.0523624	-0.0349751	0.0934433
HMDB0015305	Phenobarbital	P values	0.947708	0.277933	0.962408	0.413904	0.400573	0.778582	0.835436	0.522935	0.661658	0.461157	0.497764	0.0874508	0.881985	0.00976132	0.677249	0.830669	0.31103	0.868534	0.618848	0.940427	0.0588261	0.0100941	0.0924681	0.0987637	0.622056	0.742058	0.378318
HMDB0028727	Asparaginyl-Aspartic acid	Correlation	0.032592	-0.0661934	-0.0420978	-0.116307	-0.0214441	0.0355764	0.00297	0.120007	-0.0270842	-0.0816728	-0.149848	0.186	0.165432	0.148535	0.192731	0.184992	0.196028	0.0582625	-0.195842	0.101361	0.0462376	0.0840938	-0.191297	0.0508949	-0.159185	-0.0499993	0.0204319
HMDB0028727	Asparaginyl-Aspartic acid	P values	0.760401	0.533022	0.691949	0.272252	0.840105	0.737782	0.97771	0.257183	0.798846	0.441522	0.156273	0.0775246	0.117085	0.159975	0.0672013	0.0791735	0.0625679	0.583299	0.0628217	0.339062	0.663407	0.428058	0.0693017	0.631863	0.131768	0.637881	0.847559
HMDB0028739	Asparaginyl-Proline	Correlation	0.0132131	-0.153075	0.00711774	-0.127111	-0.130148	-0.090279	-0.0975409	-0.095648	-0.12793	0.155019	0.281674	0.210099	0.293824	0.0747177	-0.0791268	-0.0938761	-0.0733613	-0.0616709	0.0826148	-0.0488419	0.0380669	0.0774487	-0.0123628	0.111319	0.0849403	-0.010947	-0.0246958
HMDB0028739	Asparaginyl-Proline	P values	0.901629	0.147446	0.946613	0.229875	0.218844	0.394746	0.35767	0.36712	0.226864	0.142313	0.00683339	0.045621	0.00470105	0.481499	0.455935	0.376104	0.489515	0.561427	0.436255	0.645692	0.72016	0.465575	0.907409	0.293488	0.423406	0.917973	0.816257
HMDB0028741	Asparaginyl-Threonine	Correlation	-0.021919	0.0772035	0.00444441	0.055594	0.0610626	-0.0501393	-0.0144423	-0.0974038	0.00231538	-0.0441263	-0.0660327	0.22379	0.0449735	0.312771	-0.0317825	-0.0182817	0.15545	0.0216084	-0.058285	-0.0160879	-0.159074	-0.222493	0.116584	-0.127323	0.0434117	-0.0501973	0.101584
HMDB0028741	Asparaginyl-Threonine	P values	0.837526	0.466993	0.966649	0.600691	0.565302	0.636938	0.891921	0.358349	0.982622	0.677907	0.534019	0.0329709	0.672074	0.00254018	0.764887	0.863438	0.141194	0.838896	0.583154	0.879694	0.132041	0.0340271	0.271104	0.229096	0.682841	0.636549	0.337997
HMDB0029418	S-Cysteinosuccinic acid	Correlation	-0.0325421	0.0327828	0.0105221	-0.046868	0.0529879	-0.0321182	0.000702984	-0.0145585	0.511442	0.0154144	-0.0148305	0.0120319	-0.0360201	0.0502607	-0.0784438	-0.0852868	0.0308905	-0.0631808	-0.352033	-0.0663316	-0.0566456	0.0777667	0.310808	-0.486125	-0.166128	0.548007	-0.080537
HMDB0029418	S-Cysteinosuccinic acid	P values	0.760757	0.757711	0.921147	0.659101	0.617896	0.762476	0.994723	0.891057	2.20976e-07	0.884695	0.889034	0.909877	0.734632	0.636122	0.459845	0.42151	0.771302	0.551864	0.000621644	0.532165	0.59381	0.46374	0.00271245	1.03425e-06	0.115531	1.88363e-08	0.44792
HMDB0029467	Eugenitin	Correlation	-0.0802022	-0.00453772	-0.0367938	-0.0341187	0.0224458	-0.0385158	-0.0383071	-0.142905	-0.0488088	0.0493679	-0.0195268	0.0226813	-0.023241	0.0558873	-0.0488829	-0.0476039	0.082068	-0.0347431	0.0621044	-0.0379905	-0.0366546	0.0146556	-0.0596394	0.069635	0.158452	0.0654761	0.0399614
HMDB0029467	Eugenitin	P values	0.452387	0.96595	0.729151	0.748161	0.832742	0.716999	0.718468	0.176591	0.645916	0.642137	0.854236	0.831014	0.826908	0.598768	0.645414	0.654089	0.439308	0.743709	0.558673	0.720698	0.730136	0.890335	0.574416	0.511895	0.133579	0.537479	0.706851
HMDB0029596	Chloroform	Correlation	0.00725731	-0.150769	-0.0266033	-0.0866231	-0.128189	0.0322183	-0.0101684	-0.0522937	0.0526015	-0.000348584	-0.145039	0.0247381	-0.0120675	0.0493996	0.20835	0.192828	0.19246	-0.051877	-0.0573235	0.129426	0.185902	-0.0481103	-0.016252	0.104386	-0.0474769	0.0123465	0.137434
HMDB0029596	Chloroform	P values	0.945875	0.153716	0.802343	0.414246	0.225916	0.761758	0.923789	0.622514	0.620464	0.997383	0.17015	0.815948	0.909611	0.641923	0.0474944	0.0670617	0.0675945	0.625293	0.589393	0.221433	0.0776823	0.650649	0.878476	0.324769	0.654953	0.90753	0.193916
HMDB0029642	2,4,6-Tribromophenol	Correlation	0.00323251	-0.152767	-0.0276283	-0.0831539	-0.131172	0.0300709	-0.011694	-0.0431061	0.0488074	0.00332397	-0.13962	0.0204818	-0.0144188	0.0447526	0.2008	0.185151	0.188431	-0.0511	-0.0503438	0.124204	0.185286	-0.0439386	-0.0189148	0.104436	-0.0393671	0.00707797	0.14286
HMDB0029642	2,4,6-Tribromophenol	P values	0.975878	0.148273	0.794892	0.433257	0.215208	0.77721	0.912397	0.684955	0.645925	0.975054	0.18685	0.847192	0.892096	0.673593	0.056325	0.0789119	0.0736581	0.630489	0.635564	0.240796	0.0786899	0.679202	0.858756	0.324534	0.711017	0.946911	0.176729
HMDB0029643	1,3,5-Trichloro-2-methoxybenzene	Correlation	-0.0380788	-0.00974454	-0.0136483	0.0243459	-0.0173098	-0.0172669	-0.0212965	0.18456	-0.0385423	0.103231	0.0559069	0.0746431	0.081233	0.0466929	-0.007624	-0.025351	-0.031065	-0.0530104	0.0139544	-0.0396841	-0.0181289	0.0797767	0.0217087	0.0503681	-0.0116966	0.0233874	-0.112221
HMDB0029643	1,3,5-Trichloro-2-methoxybenzene	P values	0.721596	0.926957	0.897831	0.818816	0.870633	0.870951	0.841191	0.0798887	0.716812	0.330179	0.59864	0.481938	0.443993	0.660296	0.942822	0.811471	0.770046	0.617746	0.895552	0.708794	0.864568	0.452231	0.838159	0.6354	0.912378	0.825834	0.289566
HMDB0029735	5-Ethynyl-5'-(1-propynyl)-2,2'-bithiophene	Correlation	0.15341	-0.0376813	-0.0489977	-0.159611	0.0398723	0.220282	0.117269	0.121949	0.113456	0.12128	0.140763	0.112471	0.175556	0.0241059	0.0340406	0.0553586	-0.0902016	-0.11487	-0.00176869	0.255046	-0.0374758	0.0682698	-0.10355	-0.0476936	-0.071385	0.248842	-0.143759
HMDB0029735	5-Ethynyl-5'-(1-propynyl)-2,2'-bithiophene	P values	0.148854	0.722879	0.644638	0.130724	0.707476	0.0358914	0.268278	0.249511	0.28426	0.252135	0.183231	0.288486	0.0960117	0.820572	0.748718	0.602237	0.395154	0.278262	0.986725	0.0146935	0.724329	0.520224	0.328679	0.653479	0.50132	0.0173817	0.173992
HMDB0030358	Aspidospermatine	Correlation	-0.0401153	0.0744155	-0.037132	-0.0398459	0.118657	-0.0188981	-0.0324593	0.0275667	-0.0566621	0.0321258	-0.00792168	-0.00213826	-0.0409802	0.0322944	-0.00277825	0.00382425	-0.00219976	0.17306	0.0554936	-0.0519959	0.144979	0.0223695	-0.142043	0.0278388	0.0820699	-0.0089069	0.0535824
HMDB0030358	Aspidospermatine	P values	0.707364	0.483279	0.726759	0.707661	0.262616	0.85888	0.76003	0.795339	0.593702	0.762422	0.940593	0.983951	0.699731	0.761212	0.979148	0.971301	0.98349	0.100908	0.60135	0.624499	0.17033	0.833302	0.179242	0.793364	0.439297	0.933221	0.613952
HMDB0030385	2,4,8-Eicosatrienoic acid isobutylamide	Correlation	-0.0878726	0.0508795	-0.0336332	-0.0563536	0.0893308	-0.0770784	-0.0662234	-0.101073	-0.0204439	0.106444	-0.06647	-0.0142192	-0.0275344	0.00159843	-0.0649613	-0.051716	-0.0795708	-0.0628731	0.0146547	-0.048683	0.115244	-0.0361755	0.00602329	0.100634	0.0153853	-0.0129683	0.0965065
HMDB0030385	2,4,8-Eicosatrienoic acid isobutylamide	P values	0.410181	0.631967	0.751627	0.595717	0.399751	0.467717	0.532836	0.340443	0.847471	0.315267	0.531308	0.893581	0.795574	0.988002	0.540689	0.626368	0.453403	0.553806	0.890342	0.646767	0.27669	0.733531	0.954812	0.342556	0.884911	0.902895	0.362816
HMDB0030432	Linalyl cinnamate	Correlation	-0.0854175	-0.0957179	-0.0210423	-0.0978409	-0.0670782	0.0201085	-0.0429029	-0.105951	-0.0420698	0.00617739	-0.0995685	-0.00740646	-0.0186235	0.00455792	0.35045	0.319931	-0.0688099	-0.0167807	-0.0504014	0.223832	-0.0821776	-0.0519595	-0.0473399	0.0628348	0.0115736	0.162896	0.12899
HMDB0030432	Linalyl cinnamate	P values	0.423434	0.366769	0.843063	0.356186	0.527549	0.849943	0.686363	0.317527	0.692143	0.953657	0.347716	0.94445	0.860909	0.965798	0.000660322	0.0019919	0.516921	0.874555	0.635176	0.0329374	0.438695	0.624742	0.655885	0.554048	0.913296	0.122886	0.223006
HMDB0031155	1,1,2-Trichloro-1,2,2-trifluoroethane	Correlation	-0.0374237	-0.00960758	-0.013619	0.023324	-0.0168227	-0.0169159	-0.02172	0.183726	-0.03854	0.103262	0.0562318	0.0741514	0.0802594	0.0467667	-0.00614316	-0.0241929	-0.0292654	-0.0522932	0.01456	-0.0381471	-0.0176997	0.0781998	0.0226411	0.0481715	-0.0106865	0.0237516	-0.111829
HMDB0031155	1,1,2-Trichloro-1,2,2-trifluoroethane	P values	0.726195	0.927981	0.898049	0.826299	0.874243	0.873553	0.838076	0.0812848	0.716828	0.330032	0.596513	0.484838	0.449491	0.659792	0.953914	0.819935	0.783029	0.622517	0.891046	0.719595	0.867745	0.461247	0.831308	0.650233	0.919919	0.823166	0.291266
HMDB0031366	Gibberellin A93	Correlation	-0.0460939	-0.194236	-0.0548089	-0.197951	-0.146561	-0.036306	-0.0466265	-0.060857	-0.081306	-0.0263356	0.0562993	-0.0675709	-0.0343806	-0.0763383	0.0530826	0.0204168	0.00456893	0.0235142	0.106395	-0.0543927	-0.0607424	0.112641	-0.0668418	0.05466	-0.00134994	-0.055053	0.105446
HMDB0031366	Gibberellin A93	P values	0.666176	0.0650539	0.605852	0.0599875	0.165664	0.732605	0.66075	0.566614	0.443583	0.804293	0.596072	0.524514	0.746292	0.472015	0.617267	0.847671	0.965715	0.824905	0.315492	0.608595	0.567347	0.287756	0.529008	0.606832	0.989867	0.604245	0.31985
HMDB0031695	xi-3-Hydroxy-5-phenylpentanoic acid O-beta-D-Glucopyranoside	Correlation	0.0346344	-0.00387211	-0.0684746	-0.0482205	0.0359956	0.333721	0.36504	0.224675	0.289358	-0.0946939	-0.165916	-0.0217847	-0.0165561	-0.0198502	0.18946	0.225927	0.434091	0.2856	-0.161705	-0.0404781	-0.140133	-0.255528	-0.0412531	-0.17446	-0.15458	-0.0447913	0.217955
HMDB0031695	xi-3-Hydroxy-5-phenylpentanoic acid O-beta-D-Glucopyranoside	P values	0.745881	0.970942	0.51897	0.649901	0.734807	0.0012263	0.000374089	0.0322667	0.00540395	0.371941	0.116003	0.8376	0.87622	0.851849	0.072069	0.0312924	1.71684e-05	0.00606602	0.125684	0.703237	0.18522	0.0145006	0.697828	0.098139	0.14346	0.673327	0.0379456
HMDB0031754	Nequinate	Correlation	0.0282178	-0.163126	-0.0388389	-0.16306	-0.130426	-0.0514021	-0.0571419	-0.0843601	-0.0861964	-0.0181935	0.0934086	-0.0319864	-0.019014	-0.0337534	-0.0288853	-0.0449158	-0.0546983	-0.0484053	0.112661	-0.063432	-0.0535781	0.120367	-0.0278484	0.00372747	-0.0135015	-0.00568863	0.0378225
HMDB0031754	Nequinate	P values	0.791773	0.12235	0.714726	0.122506	0.217853	0.628466	0.590574	0.426591	0.416558	0.86409	0.378496	0.763422	0.858023	0.750769	0.785779	0.67247	0.60658	0.648648	0.287668	0.55028	0.61398	0.255749	0.793294	0.972027	0.898923	0.957321	0.721883
HMDB0031796	Isofenphos	Correlation	-0.0404025	0.0386684	-0.00506234	-0.00816721	0.053384	0.0135385	0.0434086	-0.0980252	0.0398398	-0.110734	0.0669858	0.00280937	-0.00712596	0.0106179	0.0405014	0.020079	-0.0252517	0.00925484	0.00649521	-0.0242482	0.0610989	0.0368715	0.188274	0.0209632	0.0113479	-0.0304494	-0.132791
HMDB0031796	Isofenphos	P values	0.705365	0.715925	0.962016	0.938755	0.615267	0.898648	0.682863	0.355276	0.707703	0.296046	0.528119	0.978915	0.946551	0.920431	0.703074	0.850161	0.812196	0.930618	0.951276	0.81953	0.56507	0.728601	0.0739037	0.843645	0.91498	0.77448	0.209553
HMDB0032034	2,4,12-Octadecatrienoic acid piperidide	Correlation	-0.0930955	0.0755106	-0.0326526	-0.0749597	0.11699	-0.0980413	-0.0679224	-0.0630959	-0.0138562	0.077579	-0.114883	0.00737593	-0.0267284	0.0348547	-0.0802253	-0.0671709	-0.100256	-0.0332808	0.0151526	-0.0340117	0.116309	-0.00441016	-0.00474688	0.137677	0.0355678	-0.00553723	0.134447
HMDB0032034	2,4,12-Octadecatrienoic acid piperidide	P values	0.382809	0.476846	0.758644	0.480076	0.269425	0.355197	0.522354	0.5524	0.896283	0.464823	0.278207	0.944679	0.801433	0.742915	0.449685	0.526978	0.344378	0.754146	0.88664	0.748924	0.272244	0.966906	0.964381	0.19312	0.737844	0.958455	0.203876
HMDB0032127	Clofenotane	Correlation	-0.091005	-0.117722	-0.0187852	0.000427998	-0.139571	-0.0348439	-0.0558266	-0.110072	-0.0543976	0.0800625	0.0455512	-0.0705235	-0.0367264	-0.07894	0.0906954	0.0789502	-0.0658521	0.0322566	0.0859606	-0.0389059	-0.0422182	-0.0309446	0.0698791	0.0756772	0.0207951	-0.039804	-0.193146
HMDB0032127	Clofenotane	P values	0.39363	0.266423	0.859714	0.996787	0.187006	0.742992	0.599166	0.298963	0.608563	0.450608	0.668108	0.506512	0.729628	0.457003	0.392561	0.456944	0.53514	0.761484	0.417839	0.714256	0.691112	0.770913	0.510413	0.475872	0.844883	0.707954	0.0666042
HMDB0032488	Prenyl benzoate	Correlation	-0.0343037	-0.155607	-0.0603098	-0.189517	-0.103223	-0.0579907	-0.0638267	0.00674178	-0.0986354	0.0244377	0.0913037	-0.0491115	-0.0308622	-0.0503729	-0.00133115	-0.0329347	0.0387334	0.0673955	0.108705	-0.0889348	0.000756618	0.122762	-0.0922382	0.0641452	0.0270978	-0.041003	0.204344
HMDB0032488	Prenyl benzoate	P values	0.748226	0.140787	0.570114	0.0719825	0.330219	0.58506	0.547797	0.949429	0.352275	0.818144	0.38938	0.643869	0.771505	0.635368	0.990009	0.756623	0.715469	0.525594	0.305038	0.401851	0.994321	0.246345	0.384525	0.545797	0.798746	0.699572	0.0520255
HMDB0032659	4-Hydroxy-8-methoxy-2H-furo[2,3-h]-1-benzopyran-2-one	Correlation	-0.0235906	0.0425383	-0.0164319	-0.0331627	0.0698649	-0.0185945	-0.018613	-0.1019	-0.0249235	-0.0683875	-0.0666488	-0.120723	-0.0482338	-0.147864	0.047987	0.0343311	0.179543	-0.0655537	0.109716	-0.007406	0.000226538	0.0466381	0.0919567	0.0426434	0.00902609	-0.0812074	0.0208862
HMDB0032659	4-Hydroxy-8-methoxy-2H-furo[2,3-h]-1-benzopyran-2-one	P values	0.825324	0.68889	0.877142	0.754991	0.510499	0.861125	0.860987	0.336488	0.814593	0.519503	0.530201	0.254337	0.649811	0.161892	0.651486	0.746646	0.0885822	0.536996	0.300535	0.944454	0.9983	0.66067	0.385984	0.688162	0.932329	0.444137	0.844212
HMDB0032791	Methyl 15-cyanopentadecanoate	Correlation	-0.0710393	-0.00253145	-0.0360283	-0.118617	0.0430311	-0.0349948	-0.0393367	-0.137126	-0.0162515	-0.0474704	0.0134209	0.034769	0.00624477	0.0492394	0.0425378	0.035304	0.0609023	0.113136	0.0304383	-0.0144065	0.00353119	0.108642	-0.103656	0.00509442	0.0909889	-0.188352	-0.00132796
HMDB0032791	Methyl 15-cyanopentadecanoate	P values	0.505821	0.981	0.734575	0.262779	0.685475	0.741918	0.71123	0.194924	0.87848	0.654997	0.899524	0.743525	0.953153	0.643005	0.688894	0.739718	0.566325	0.28563	0.77456	0.892188	0.973499	0.305323	0.328179	0.961775	0.391024	0.0737816	0.990032
HMDB0033222	(1R,3S,4S,6R)-6,9-Dihydroxyfenchone 6-O-b-D-glucoside	Correlation	-0.100534	-0.113213	0.260309	-0.112729	-0.084711	-0.0818689	-0.0578808	-0.0906622	-0.070758	0.195349	0.153274	-0.0235893	-0.0332671	-0.00814765	-0.117277	-0.137452	-0.0346413	0.0424535	0.00832619	-0.029821	-0.0727037	0.0291322	-0.0847787	0.0443937	-0.0348731	-0.0418276	-0.0489252
HMDB0033222	(1R,3S,4S,6R)-6,9-Dihydroxyfenchone 6-O-b-D-glucoside	P values	0.345779	0.2853	0.0127031	0.287377	0.424663	0.440423	0.585773	0.392734	0.505096	0.0635001	0.146916	0.824355	0.754244	0.938902	0.268248	0.193856	0.744434	0.689479	0.937565	0.779014	0.493427	0.783993	0.424292	0.676063	0.742784	0.693827	0.645128
HMDB0033420	Gibberellin A55	Correlation	0.015286	-0.172027	-0.0422605	-0.165963	-0.13817	-0.0543104	-0.0623941	-0.078508	-0.0923574	-0.0134125	0.0870126	-0.0353801	-0.0213505	-0.0370569	-0.0205974	-0.0379467	-0.0489165	-0.0407061	0.118516	-0.0650808	-0.0576956	0.116695	-0.033913	0.010114	-0.00949107	-0.00494732	0.0417813
HMDB0033420	Gibberellin A55	P values	0.886293	0.102989	0.690819	0.115898	0.191516	0.609138	0.556837	0.459477	0.383909	0.899586	0.412142	0.739177	0.840794	0.72729	0.846339	0.721007	0.645187	0.701644	0.263189	0.539943	0.586975	0.270646	0.749629	0.924195	0.928852	0.962878	0.694149
HMDB0034146	Octadecanamide	Correlation	-0.0445876	-0.0563863	-0.0177569	-0.125955	-0.0193159	-0.0274027	-0.0394542	-0.0969428	-0.040348	-0.0360496	0.00974275	-0.00226382	-0.00389941	-0.000166897	0.0777747	0.0593589	0.113446	0.1127	0.0396481	0.0198731	-0.0626917	0.107326	-0.109985	0.0127792	0.0683827	-0.233733	-0.00317499
HMDB0034146	Octadecanamide	P values	0.676466	0.595503	0.867321	0.234178	0.855793	0.796531	0.710406	0.36064	0.704146	0.734423	0.92697	0.983009	0.970737	0.998747	0.463694	0.576221	0.284302	0.2875	0.709046	0.85168	0.554953	0.31125	0.299346	0.904305	0.519532	0.0257583	0.976172
HMDB0034496	6,10,14-Trimethyl-2-methylenepentadecanal	Correlation	-0.0542989	-0.0106394	-0.0184253	-0.0687782	0.0179577	-0.0205547	-0.0238255	-0.103688	-0.0181862	-0.0289878	-0.050775	0.0344583	-0.00407156	0.057727	-0.0151462	-0.00780189	0.0960319	-0.0170489	0.0452522	-0.00724164	-0.054764	0.0745995	-0.0824457	-0.00579655	0.109493	-0.0952842	-0.0399752
HMDB0034496	6,10,14-Trimethyl-2-methylenepentadecanal	P values	0.611243	0.92027	0.862375	0.517114	0.865835	0.846654	0.822625	0.328034	0.864145	0.785037	0.632668	0.745739	0.969446	0.586771	0.886688	0.94149	0.365192	0.872567	0.670159	0.945685	0.606147	0.482195	0.437198	0.956512	0.301524	0.368954	0.706755
HMDB0034498	(3E,7E)-4,8,12-Trimethyl-1,3,7,11-tridecatetraene	Correlation	-0.0868381	0.0284437	-0.0415202	-0.0780199	0.0638072	-0.0941853	-0.0697111	-0.0453029	-0.014271	0.117266	-0.101455	0.0104792	-0.0273476	0.0402732	-0.083859	-0.0704626	-0.0949226	-0.0333797	0.0110057	-0.0439346	0.140749	-0.0170458	-0.0163678	0.130963	0.0384026	-0.00557164	0.138698
HMDB0034498	(3E,7E)-4,8,12-Trimethyl-1,3,7,11-tridecatetraene	P values	0.415735	0.788977	0.695967	0.462281	0.54792	0.374526	0.511433	0.669811	0.893196	0.268292	0.338613	0.921467	0.796931	0.70467	0.429353	0.50688	0.370782	0.753439	0.917535	0.679229	0.183277	0.872589	0.877617	0.215948	0.717796	0.958197	0.189807
HMDB0035083	(3S,6E,10E)-1,6,10,14-Phytatetraen-3-ol	Correlation	-0.0899152	0.0198868	-0.0114202	-0.0733613	0.0604276	-0.0748345	-0.0628719	-0.0781149	-0.0123812	0.131434	-0.0498465	0.0237333	0.0058368	0.0322411	-0.0541133	-0.0460551	-0.0886037	-0.0696757	-0.00393178	-0.0408561	0.135561	-0.0433973	-0.00807076	0.115223	0.0201175	-0.0268438	0.111154
HMDB0035083	(3S,6E,10E)-1,6,10,14-Phytatetraen-3-ol	P values	0.399343	0.851579	0.91444	0.489515	0.56936	0.480813	0.553814	0.461735	0.907271	0.214288	0.63891	0.8233	0.95621	0.761594	0.61044	0.664655	0.403614	0.511648	0.970494	0.700597	0.200118	0.68294	0.939477	0.276774	0.849877	0.800593	0.294207
HMDB0035099	gamma-Crocetin	Correlation	-0.0428027	0.0707448	-0.0338567	-0.0350438	0.111807	-0.0289079	-0.0436593	0.0244954	-0.0646837	0.0398001	0.000672151	-0.000660355	-0.0406524	0.0343332	-0.00785455	-0.00325997	-0.0160323	0.164871	0.0581334	-0.0472866	0.147743	0.0278807	-0.135625	0.0369526	0.0887145	-0.00706366	0.0437528
HMDB0035099	gamma-Crocetin	P values	0.688737	0.505176	0.750031	0.741569	0.291361	0.785616	0.68113	0.817722	0.542424	0.707981	0.994955	0.995043	0.702019	0.74663	0.941096	0.975534	0.880107	0.11835	0.584135	0.656249	0.162239	0.79306	0.199902	0.728027	0.403023	0.947018	0.680484
HMDB0036893	Gibberellin A75	Correlation	-0.0419098	-0.198522	-0.0538216	-0.196657	-0.152505	-0.0479909	-0.0601083	-0.0632409	-0.0934003	-0.0178955	0.0619929	-0.059755	-0.0242804	-0.0728361	0.0404769	0.00784356	-0.00447678	0.0104468	0.117727	-0.0577673	-0.0555044	0.113791	-0.0645553	0.055555	-0.00024357	-0.0433119	0.0919876
HMDB0036893	Gibberellin A75	P values	0.694906	0.0592382	0.612369	0.0617146	0.148978	0.651459	0.571406	0.551485	0.378538	0.866295	0.559381	0.573674	0.819295	0.492638	0.703245	0.941178	0.966407	0.921709	0.266402	0.586509	0.601279	0.282829	0.543227	0.600947	0.998172	0.683531	0.385824
HMDB0038380	Triton X 100	Correlation	-0.0810824	0.0400782	-0.0343915	-0.0606065	0.0793127	-0.0731893	-0.0673464	-0.0921751	-0.0232128	0.125038	-0.0556476	-0.0134136	-0.0254717	0.00107053	-0.0598852	-0.0463833	-0.0787066	-0.0639832	0.011539	-0.0489963	0.11349	-0.0366781	0.0051351	0.0908249	0.0168804	-0.0124739	0.10022
HMDB0038380	Triton X 100	P values	0.447425	0.706033	0.746215	0.568215	0.454874	0.490537	0.525896	0.384852	0.827114	0.237629	0.60034	0.899578	0.81059	0.991965	0.572837	0.662411	0.458338	0.546814	0.913554	0.644647	0.284112	0.729969	0.96147	0.391882	0.873816	0.90658	0.344555
HMDB0042048	Trichloroacetic acid	Correlation	0.0111868	-0.149803	-0.0252539	-0.0954922	-0.124594	0.0299045	-0.00820802	-0.0510453	0.0557071	0.00396914	-0.137837	0.0219771	-0.0100118	0.0432694	0.178776	0.164568	0.198655	-0.0590876	-0.0593371	0.108666	0.199536	-0.0433318	-0.0174805	0.103151	-0.0499957	0.00415536	0.138386
HMDB0042048	Trichloroacetic acid	P values	0.916656	0.156399	0.81218	0.367905	0.239311	0.778411	0.93845	0.630855	0.599949	0.970214	0.192598	0.836186	0.924959	0.683826	0.0899746	0.119039	0.0590648	0.577969	0.576361	0.305214	0.0579268	0.683394	0.869369	0.330555	0.637905	0.968817	0.190814
HMDB0042049	Trichloroethanol glucuronide	Correlation	0.0212829	-0.177308	-0.0275859	-0.128832	-0.139845	0.0848582	-0.0119639	-0.054751	0.031553	-0.0881492	-0.235293	-0.00010037	-0.00434184	0.00362	0.513305	0.479971	0.164133	0.00565966	-0.0729407	0.334304	0.0856716	-0.0921018	-0.0853995	0.0848874	-0.115668	0.0846391	0.0914962
HMDB0042049	Trichloroethanol glucuronide	P values	0.842179	0.0926892	0.7952	0.22358	0.186134	0.423856	0.910384	0.606233	0.766536	0.406039	0.024759	0.999247	0.967419	0.972833	1.9627e-07	1.47774e-06	0.120029	0.957538	0.492015	0.00120081	0.419411	0.385231	0.420895	0.423696	0.274913	0.425058	0.388377
HMDB0060013	O-methoxycatechol-O-sulphate	Correlation	-0.0319041	0.068635	-0.020313	-0.0111701	0.0750799	-0.0453658	-0.0107561	-0.113396	0.0100462	-0.145451	0.0645196	0.0182523	-0.0139222	0.0408147	0.00785196	-0.0183504	-0.0819193	-0.0367438	-0.0229296	-0.018675	0.062378	0.0234603	0.214979	0.0121234	-0.0228557	-0.0495374	-0.15966
HMDB0060013	O-methoxycatechol-O-sulphate	P values	0.765311	0.517989	0.848436	0.916307	0.479371	0.669379	0.919399	0.284514	0.924702	0.168927	0.543451	0.863655	0.895792	0.700885	0.941115	0.86293	0.44014	0.729505	0.829191	0.860529	0.556939	0.8253	0.0407158	0.909194	0.829734	0.640993	0.130606
HMDB0060098	9-peroxy-5Z,7E,11Z,14Z-eicosatetraenoate	Correlation	0.0502665	-0.0590592	-0.0704708	-0.0688415	-0.0308973	0.12274	0.0918783	0.0286487	0.073844	-0.0994613	-0.190248	-0.0172818	-0.031433	0.000174768	0.0817771	0.0985834	0.467997	0.0411496	-0.123633	-0.0397223	-0.112814	-0.368658	-0.128808	-0.212917	-0.15552	-0.0836028	0.116919
HMDB0060098	9-peroxy-5Z,7E,11Z,14Z-eicosatetraenoate	P values	0.637997	0.578152	0.50683	0.516728	0.771253	0.24643	0.386391	0.787492	0.486655	0.348238	0.0708711	0.87084	0.767398	0.998688	0.440937	0.35253	2.90132e-06	0.698549	0.242982	0.708526	0.287012	0.000323546	0.223664	0.0427322	0.141014	0.430769	0.26972
HMDB0060472	Didemethylcitalopram	Correlation	0.135373	-0.0956339	-0.0358189	-0.128132	-0.0816707	-0.0635214	-0.061188	0.0663482	-0.0157477	0.0509015	-0.101261	-0.0284386	-0.0309939	-0.0177508	-0.0474623	-0.0524791	0.0190359	-0.148636	0.0847395	-0.0660821	0.303135	0.0199647	0.0454082	0.136503	0.0833498	-0.0918109	0.106421
HMDB0060472	Didemethylcitalopram	P values	0.203312	0.367191	0.73606	0.226125	0.441534	0.549718	0.564502	0.532062	0.88222	0.631819	0.339541	0.789015	0.770557	0.867367	0.655053	0.621279	0.857861	0.159688	0.424507	0.533712	0.00349125	0.851004	0.669089	0.196981	0.43217	0.386741	0.315372
HMDB0060524	3-Iodothyronamine	Correlation	-0.0829384	-0.158091	-0.0157574	-0.0328887	-0.166827	-0.0488486	-0.0568142	-0.107607	-0.0621433	0.173056	0.158067	-0.00785222	-0.000547361	-0.0118711	-0.0619664	-0.0869188	-0.0399076	0.0221166	0.117141	-0.0744599	-0.0140161	0.0197824	0.0208893	0.0524617	0.0970336	-0.0575292	-0.00889375
HMDB0060524	3-Iodothyronamine	P values	0.437062	0.134478	0.882147	0.756952	0.113986	0.645646	0.59271	0.309978	0.558427	0.100916	0.134539	0.941113	0.995891	0.911076	0.559549	0.412648	0.707228	0.83516	0.268804	0.483018	0.895092	0.85235	0.844189	0.621395	0.360188	0.588056	0.933319
HMDB0060574	Perindoprilat	Correlation	0.0448569	0.0296742	-0.0618176	-0.0543974	0.0812987	0.424103	0.486093	0.174832	0.394988	-0.187234	-0.169662	-0.00940747	0.00136404	-0.0159797	0.207026	0.260146	0.469184	0.335618	-0.155872	-0.0301892	-0.190625	-0.259414	-0.0636425	-0.22659	-0.1793	-0.0264941	0.203448
HMDB0060574	Perindoprilat	P values	0.674622	0.780074	0.560494	0.608564	0.443623	2.79846e-05	1.03621e-06	0.0974118	0.000106779	0.0755413	0.107883	0.929477	0.989762	0.880497	0.0489541	0.012761	2.71666e-06	0.00114512	0.140105	0.776356	0.0703048	0.0130243	0.548955	0.0307865	0.0890214	0.803139	0.0530858
HMDB0062656	Linoleamide	Correlation	-0.0621817	-0.0370939	-0.0215276	-0.15516	0.0184291	-0.0310961	-0.0404813	-0.121013	-0.0348018	-0.0320779	0.0358623	0.0243323	0.00470609	0.0341668	0.0515653	0.0389048	0.0373591	0.135765	0.0176707	-0.0183803	0.023537	0.140569	-0.125437	0.0203294	0.069676	-0.203528	-0.00866434
HMDB0062656	Linoleamide	P values	0.560415	0.727028	0.839491	0.141947	0.862347	0.769822	0.703215	0.253189	0.743291	0.762766	0.735752	0.818915	0.964687	0.747817	0.627375	0.714263	0.725154	0.199434	0.86796	0.862708	0.824738	0.183844	0.236122	0.848315	0.511646	0.0529909	0.935035
HMDB0062775	4-Vinylphenol sulfate	Correlation	-0.119613	-0.0299405	0.0323168	0.164515	-0.113735	-0.0851358	-0.0307298	-0.098645	-0.0249814	0.0263201	0.203332	-0.0583382	-0.138501	0.0287749	-0.217241	-0.204559	-0.219937	0.0740822	-0.000519916	-0.035794	-0.101916	0.0246093	0.0851106	0.0945012	-0.0246711	0.0833918	0.0167083
HMDB0062775	4-Vinylphenol sulfate	P values	0.261469	0.778151	0.761051	0.119158	0.283066	0.422336	0.772459	0.352228	0.81417	0.804406	0.0532245	0.582809	0.190442	0.786579	0.0385956	0.0517737	0.0361897	0.485246	0.996097	0.736237	0.336409	0.816889	0.422474	0.372919	0.816438	0.431937	0.875091
HMDB0124976	6-(4-ethenyl-2-hydroxyphenoxy)-3,4,5-trihydroxyoxane-2-carboxylic acid	Correlation	-0.0375594	-0.014172	-0.0147832	-0.0756914	0.0211861	-0.00842045	-0.0245847	-0.0985811	-0.0457659	-0.0220803	-0.0721922	-0.10284	-0.00344451	-0.158715	0.0583286	0.0438553	0.259211	-0.0245428	0.0991258	-0.0192254	0.00640569	0.0561689	0.0650539	0.0471568	0.0304709	-0.107289	0.0555303
HMDB0124976	6-(4-ethenyl-2-hydroxyphenoxy)-3,4,5-trihydroxyoxane-2-carboxylic acid	P values	0.725241	0.893933	0.889386	0.475789	0.842003	0.93686	0.81707	0.352542	0.666636	0.835427	0.496481	0.332026	0.97415	0.132928	0.582871	0.679776	0.013098	0.817376	0.349874	0.856461	0.951947	0.596925	0.540111	0.657132	0.774325	0.311418	0.601109
HMDB0125128	3,5,7-trihydroxy-2-(3-hydroxyphenyl)-1位鈦?chromen-1-ylium	Correlation	-0.0392859	0.0305107	0.0141898	0.000783012	0.0360212	-0.0281843	0.00422798	-0.0427392	0.503521	0.0330444	-0.000300054	0.0211327	-0.0266613	0.0564283	-0.0705876	-0.077614	0.0141224	-0.0419387	-0.33706	-0.0580038	-0.0612234	0.0735772	0.320958	-0.438438	-0.14623	0.535143	-0.10558
HMDB0125128	3,5,7-trihydroxy-2-(3-hydroxyphenyl)-1位鈦?chromen-1-ylium	P values	0.713149	0.774038	0.8938	0.994123	0.734624	0.790858	0.968273	0.687497	3.62989e-07	0.755838	0.997748	0.842397	0.801921	0.595229	0.506125	0.464621	0.894302	0.693055	0.00108671	0.584975	0.564276	0.488235	0.0019227	1.38129e-05	0.166632	4.63136e-08	0.319233
HMDB0126595	3-[3-methoxy-4-(sulfooxy)phenyl]-2-oxopropanoic acid	Correlation	0.0216414	-0.175036	-0.0283756	-0.126134	-0.138322	0.0863967	-0.0125508	-0.0550566	0.0291388	-0.0925466	-0.237752	4.79449e-05	-0.00440764	0.00391047	0.525516	0.491634	0.160528	0.00988138	-0.0729011	0.343081	0.0761819	-0.0938833	-0.0875723	0.0817371	-0.118092	0.0890238	0.0883838
HMDB0126595	3-[3-methoxy-4-(sulfooxy)phenyl]-2-oxopropanoic acid	P values	0.839556	0.0970161	0.789471	0.233508	0.191021	0.415471	0.906007	0.604222	0.783945	0.382931	0.0232503	0.99964	0.966925	0.970654	8.86348e-08	7.4699e-07	0.128498	0.925934	0.492251	0.000870966	0.472926	0.376067	0.40913	0.441161	0.264911	0.401379	0.404786
HMDB0127795	2-(3,4-dihydroxyphenyl)-3-hydroxy-5-sulfino-3,4-dihydro-2H-1-benzopyran-7-olate	Correlation	0.088735	0.393897	-0.0314557	0.274453	0.367682	-0.0117302	0.0874423	-0.0362797	0.149852	-0.253094	-0.0151437	0.0791279	0.0180778	0.108696	0.163232	0.128411	-0.0421019	0.115017	0.0563251	0.1714	-0.00444238	-0.0646961	0.0131208	0.0726918	-0.040987	0.0363518	-0.0495015
HMDB0127795	2-(3,4-dihydroxyphenyl)-3-hydroxy-5-sulfino-3,4-dihydro-2H-1-benzopyran-7-olate	P values	0.405585	0.000112006	0.767235	0.00847145	0.000336525	0.912127	0.409829	0.732791	0.156261	0.0154978	0.886707	0.455929	0.864947	0.305078	0.122105	0.225107	0.691921	0.277641	0.595904	0.104269	0.966665	0.542346	0.901759	0.493498	0.699683	0.73228	0.641235
HMDB0127799	3-(3,7-dihydroxy-5-sulfino-3,4-dihydro-2H-1-benzopyran-2-yl)benzen-1-olate	Correlation	0.143146	0.226864	-0.0266593	0.161592	0.227707	0.00732602	0.0239488	-0.00841324	0.0328094	-0.215879	-0.109498	-0.0322312	-0.0116764	-0.0405227	0.219841	0.185642	-0.00507418	0.160856	0.0208267	0.168019	0.0581586	-0.0375957	-0.0773906	-0.025531	-0.0551535	0.0160417	-0.0926708
HMDB0127799	3-(3,7-dihydroxy-5-sulfino-3,4-dihydro-2H-1-benzopyran-2-yl)benzen-1-olate	P values	0.178315	0.0305793	0.801936	0.125954	0.029949	0.945053	0.821722	0.936914	0.757521	0.0398608	0.301505	0.761666	0.912528	0.702925	0.0362739	0.0781058	0.961927	0.12771	0.84465	0.111388	0.583972	0.723483	0.465911	0.810158	0.603584	0.880037	0.38229
HMDB0128019	(4-ethyl-2-hydroxy-6-methoxyphenyl)oxidanesulfonic acid	Correlation	-0.0804772	-0.134692	0.0620378	-0.112246	-0.109548	-0.0902163	-0.0625235	0.0520731	-0.0513972	0.205516	0.247865	0.0732184	-0.0330879	0.143923	-0.186281	-0.180412	-0.165732	-0.0267687	0.0662729	-0.0855706	-0.188636	0.0477745	-0.0167805	0.0650236	0.116769	0.0602014	0.0815288
HMDB0128019	(4-ethyl-2-hydroxy-6-methoxyphenyl)oxidanesulfonic acid	P values	0.450834	0.203045	0.559096	0.289457	0.301282	0.395076	0.556017	0.623984	0.628499	0.0506639	0.0178417	0.490364	0.755527	0.173496	0.0770685	0.0870259	0.116415	0.80114	0.532529	0.419962	0.0733393	0.652929	0.874556	0.5403	0.270338	0.570809	0.442331
HMDB0128761	2-(3,4-dihydroxy-5-methoxyphenyl)-3,5,7-trihydroxy-6-methoxy-3,4-dihydro-2H-1-benzopyran-4-one	Correlation	-0.0368391	0.146617	-0.0128533	-0.0702065	0.232001	0.525342	0.653801	0.129492	0.55504	-0.174265	-0.00909867	0.0750009	0.0750273	0.052655	0.236805	0.305466	0.125607	0.556995	-0.130304	-0.00264882	-0.0388062	0.0569138	-0.0313072	-0.0745694	-0.0481545	0.0363048	0.0975478
HMDB0128761	2-(3,4-dihydroxy-5-methoxyphenyl)-3,5,7-trihydroxy-6-methoxy-3,4-dihydro-2H-1-benzopyran-4-one	P values	0.730306	0.165501	0.903752	0.508429	0.0269089	8.96664e-08	2.12272e-12	0.221196	1.13329e-08	0.0985212	0.931786	0.479835	0.47968	0.620108	0.0238217	0.0032358	0.23548	9.81945e-09	0.218288	0.98012	0.714956	0.592061	0.768303	0.482372	0.650349	0.732613	0.357636
HMDB0128848	3-(4-hydroxy-3,5-dimethoxyphenyl)-1-(2,4,6-trihydroxy-3-methoxyphenyl)propane-1,2-dione	Correlation	-0.0728437	0.0804658	0.00243045	-0.0847665	0.164302	0.43002	0.473477	0.0450772	0.444159	-0.178781	-0.102004	0.0455253	0.0260348	0.048934	0.466046	0.501363	0.0492962	0.440289	-0.132792	0.185276	-0.0136823	-0.0231854	-0.0681491	-0.0411127	-0.0462165	0.153071	0.0618756
HMDB0128848	3-(4-hydroxy-3,5-dimethoxyphenyl)-1-(2,4,6-trihydroxy-3-methoxyphenyl)propane-1,2-dione	P values	0.495047	0.448323	0.981758	0.424359	0.119644	2.09903e-05	2.13737e-06	0.671361	1.03279e-05	0.0899658	0.33599	0.668286	0.806484	0.645069	3.23076e-06	4.14637e-07	0.642621	1.258e-05	0.209548	0.0787065	0.897577	0.827315	0.520963	0.698806	0.663551	0.147458	0.560126
HMDB0132923	(2-hydroxy-2-{9-hydroxy-7-oxo-2H,3H,7H-furo[3,2-g]chromen-2-yl}propoxy)sulfonic acid	Correlation	-0.03593	-0.0133122	-0.0164091	0.0183123	-0.0195206	-0.0110408	-0.0173806	0.183982	-0.0362273	0.107205	0.0543222	0.069962	0.0774699	0.0426063	-0.00294283	-0.020756	-0.0283369	-0.0488542	0.0116071	-0.0328435	-0.00820076	0.0797551	0.0215045	0.0546331	-0.00798727	0.0258446	-0.10078
HMDB0132923	(2-hydroxy-2-{9-hydroxy-7-oxo-2H,3H,7H-furo[3,2-g]chromen-2-yl}propoxy)sulfonic acid	P values	0.736716	0.900334	0.87731	0.863212	0.854282	0.917273	0.870108	0.0808541	0.733163	0.311802	0.60906	0.50991	0.465453	0.688419	0.977914	0.845171	0.789751	0.645608	0.913046	0.757277	0.938504	0.452354	0.839661	0.60701	0.940102	0.807871	0.341854
HMDB0135261	[2-hydroxy-6-methoxy-4-(prop-2-en-1-yl)phenyl]oxidanesulfonic acid	Correlation	-0.101541	-0.0453254	-0.0299055	-0.15243	-0.000845998	-0.0342523	-0.0277471	0.277136	-0.0172074	0.0600903	-0.0559076	0.0634536	-0.00913758	0.107729	-0.0549187	-0.043511	-0.025826	-0.0372096	-0.0667328	-0.0511765	0.0549912	0.0204008	-0.104388	0.0950663	0.125917	-0.0466144	0.0701766
HMDB0135261	[2-hydroxy-6-methoxy-4-(prop-2-en-1-yl)phenyl]oxidanesulfonic acid	P values	0.340942	0.669657	0.778404	0.149181	0.99365	0.747208	0.79403	0.00782645	0.871392	0.571521	0.598635	0.550145	0.931495	0.309427	0.605129	0.682155	0.808006	0.72621	0.529682	0.629977	0.604652	0.847789	0.324759	0.370055	0.23432	0.660832	0.50861
HMDB0136453	N-[2-hydroxy-2-(4-hydroxy-3-methoxyphenyl)ethyl]-3-(4-hydroxy-3-methoxyphenyl)prop-2-enimidic acid	Correlation	-0.0274059	0.16047	-0.00794935	-0.0553126	0.24223	0.563906	0.690966	0.122228	0.59887	-0.215787	-0.0456729	0.0670265	0.0701813	0.0443321	0.290448	0.362524	0.112195	0.536485	-0.158018	0.0351279	-0.0519815	0.0329664	-0.0189911	-0.0979845	-0.0834215	0.0685759	0.0818671
HMDB0136453	N-[2-hydroxy-2-(4-hydroxy-3-methoxyphenyl)ethyl]-3-(4-hydroxy-3-methoxyphenyl)prop-2-enimidic acid	P values	0.797635	0.128639	0.940386	0.602539	0.0207033	5.87201e-09	3.45763e-14	0.24842	3.60102e-10	0.0399473	0.667273	0.527868	0.508581	0.676488	0.00522427	0.000413388	0.289681	4.2239e-08	0.13466	0.740971	0.624595	0.756397	0.858193	0.355477	0.431773	0.51835	0.440432
HMDB0000138	Glycocholic acid	Correlation	-0.0583593	0.0671016	-0.0721717	-0.0526698	0.111247	-0.0703173	-0.0771503	0.118818	-0.104003	0.0698984	-0.0201553	0.236366	0.274714	0.132648	-0.0034293	-0.0170951	-0.0238613	0.118691	0.105369	-0.0794789	0.173457	0.0182504	-0.166831	0.0940122	0.172857	-0.0651012	0.0595042
HMDB0000138	Glycocholic acid	P values	0.58481	0.527405	0.496603	0.62001	0.293798	0.507758	0.467301	0.261963	0.326555	0.510296	0.849599	0.0240907	0.00840675	0.210045	0.974264	0.872224	0.822362	0.262477	0.320209	0.453926	0.100117	0.86367	0.113977	0.375409	0.101315	0.539816	0.575286
HMDB0000285	Uridine triphosphate	Correlation	-0.0496546	0.00528764	-0.0065358	-0.0529678	0.0316246	-0.017694	-0.0242879	-0.117518	-0.0309851	-0.0289742	-0.0565648	-0.121161	-0.0422798	-0.153734	0.0149416	0.00674492	0.162103	-0.0545048	0.0832133	-0.0273556	-0.00635464	0.0375457	0.08584	0.0206764	0.0272369	-0.0906394	0.0292998
HMDB0000285	Uridine triphosphate	P values	0.642098	0.960326	0.950972	0.618029	0.766021	0.867788	0.81924	0.267256	0.770621	0.785136	0.594338	0.252604	0.690685	0.145691	0.888209	0.949405	0.124745	0.607856	0.432927	0.796872	0.952329	0.723836	0.418494	0.845757	0.797735	0.392854	0.782781
HMDB0000653	Cholesterol sulfate	Correlation	-0.0614133	0.0609944	-0.0698415	-0.0443852	0.1	-0.0717356	-0.077427	0.124981	-0.102678	0.0816053	-0.0104242	0.254272	0.294163	0.143883	-0.0158559	-0.028377	-0.0258252	0.122141	0.106883	-0.0761376	0.167894	0.0213536	-0.153657	0.100444	0.179559	-0.0668778	0.0676222
HMDB0000653	Cholesterol sulfate	P values	0.56528	0.565737	0.510641	0.676122	0.345618	0.499215	0.465701	0.237843	0.332789	0.441901	0.921878	0.0150079	0.00465122	0.173616	0.881416	0.789461	0.808012	0.248758	0.313263	0.473184	0.111659	0.840771	0.145896	0.343472	0.088554	0.528786	0.524198
HMDB0000712	Hexadecanedioic acid mono-L-carnitine ester	Correlation	-0.0668217	0.0388984	-0.0691961	-0.0550912	0.0790089	-0.0712772	-0.0789242	0.133426	-0.103859	0.0927652	0.000670807	0.20688	0.235206	0.120659	-0.0184101	-0.031381	-0.0276373	0.130571	0.112023	-0.0796244	0.169055	0.0231867	-0.154446	0.0981003	0.177819	-0.0633714	0.0802629
HMDB0000712	Hexadecanedioic acid mono-L-carnitine ester	P values	0.531469	0.714308	0.514565	0.603994	0.456609	0.501968	0.457093	0.20736	0.327232	0.381803	0.994965	0.0491179	0.024814	0.254591	0.862488	0.767772	0.794827	0.217339	0.290425	0.453098	0.109168	0.827306	0.143813	0.354907	0.0917378	0.550663	0.449472
HMDB0000793	Monoiodothyronine	Correlation	-0.0395243	0.0113381	-0.0222254	0.0409395	0.000352597	-0.00535136	-0.00584659	0.180965	-0.0260415	0.0808058	0.0468629	0.0719975	0.0769395	0.0462685	0.00998579	-0.00636494	-0.0284791	-0.0426658	0.0197881	-0.022062	-0.0245531	0.0708795	0.0273199	0.0568549	-0.00983393	0.0217229	-0.101932
HMDB0000793	Monoiodothyronine	P values	0.711484	0.915053	0.834361	0.700014	0.997353	0.959849	0.956137	0.0860454	0.806435	0.446401	0.659136	0.497645	0.468522	0.663196	0.925154	0.952252	0.788721	0.688006	0.852308	0.835561	0.817301	0.504363	0.797132	0.592445	0.926289	0.838055	0.336334
HMDB0000951	Taurochenodesoxycholic acid	Correlation	-0.0484605	0.147223	-0.0700114	-0.0728659	0.179405	-0.078113	-0.0670717	0.246221	-0.0627211	-0.0105096	-0.104165	0.301426	0.222767	0.280153	-0.0553317	-0.0644316	-0.0437828	-0.0758397	0.0858067	-0.0397545	0.0234533	0.0613518	-0.0836739	-0.0303487	0.328256	-0.10543	0.146982
HMDB0000951	Taurochenodesoxycholic acid	P values	0.650134	0.163738	0.509611	0.49246	0.0888328	0.461746	0.52759	0.0186389	0.554767	0.92124	0.325798	0.00368983	0.0338017	0.00715306	0.602413	0.544002	0.680277	0.474922	0.418675	0.708301	0.825351	0.563458	0.430376	0.775206	0.00149018	0.319927	0.164438
HMDB0001533	5,10-Methylene-THF	Correlation	-0.0843384	-0.0119126	-0.0203848	-0.0471121	0.0183818	-0.0405246	-0.0395406	-0.130729	-0.0410094	0.0516648	-0.0166824	0.0352913	-0.0120188	0.0659518	-0.0519393	-0.0524746	0.0922371	-0.0285456	0.0526582	-0.0442953	-0.0473207	0.0202194	-0.0599906	0.0567127	0.159451	0.0517028	0.0277289
HMDB0001533	5,10-Methylene-THF	P values	0.429335	0.910766	0.847907	0.657437	0.862697	0.702912	0.7098	0.216777	0.699527	0.62671	0.875284	0.739808	0.909974	0.534521	0.624877	0.621309	0.384531	0.788239	0.620087	0.676741	0.656016	0.849126	0.572161	0.593372	0.131117	0.626456	0.794161
HMDB0002639	Sulfolithocholylglycine	Correlation	0.11045	0.228014	-0.0522754	0.272245	0.159251	-0.0191557	0.0645573	0.0873267	0.0769728	-0.184224	0.0193055	0.0945321	0.152664	0.0158156	0.133933	0.103294	-0.0674981	0.0436582	0.0424948	0.0180069	0.0225826	0.0448774	0.0465649	0.0539835	-0.108229	-0.0426451	-0.136214
HMDB0002639	Sulfolithocholylglycine	P values	0.300038	0.0297223	0.622636	0.00903683	0.131606	0.856976	0.543215	0.41045	0.468329	0.0804491	0.85587	0.372762	0.14855	0.881716	0.205624	0.329884	0.524962	0.681138	0.689192	0.865471	0.831738	0.672734	0.66117	0.611298	0.307175	0.688149	0.19794
HMDB0003323	Biotripyrrin-a	Correlation	-0.0885879	-0.0409515	-0.0019121	-0.133607	0.00827657	-0.079442	-0.068833	-0.0112623	-0.0296174	0.169686	-0.0702499	0.0942017	0.110319	0.0521407	-0.0733689	-0.0632587	-0.0875212	-0.0073347	-0.00425608	-0.0643416	0.115753	0.00972217	-0.0359227	0.12448	0.0327672	-0.0588182	0.138325
HMDB0003323	Biotripyrrin-a	P values	0.406366	0.699931	0.985648	0.206739	0.937937	0.454136	0.51678	0.915619	0.780485	0.107832	0.508166	0.374443	0.297872	0.623533	0.48947	0.551372	0.409405	0.944988	0.968062	0.544566	0.274559	0.927124	0.735323	0.239744	0.757823	0.579707	0.191012
HMDB0004483	Estrone glucuronide	Correlation	0.0268167	0.037266	-0.026722	0.0592	0.0270604	0.0554767	0.0431059	0.170932	0.0361461	-0.187173	-0.211507	0.136939	0.101325	0.127169	0.403023	0.368053	0.127477	0.104937	-0.109684	0.228533	0.0265984	-0.0208133	-0.137009	0.0915865	-0.100966	-0.0232425	0.0497185
HMDB0004483	Estrone glucuronide	P values	0.801896	0.725811	0.801479	0.577244	0.799018	0.601461	0.684957	0.105233	0.733739	0.0756386	0.0441582	0.195539	0.339236	0.229661	7.46984e-05	0.000331535	0.228527	0.322205	0.30068	0.0293426	0.802379	0.844749	0.195311	0.387907	0.340959	0.826896	0.639772
HMDB0005770	Tuftsin	Correlation	-0.0480917	0.142635	-0.08185	-0.120606	0.220118	-0.0500248	-0.0505574	0.166225	-0.0644258	-0.0463364	-0.152684	0.11652	0.0854207	0.1089	0.0729775	0.0572094	-0.0400538	0.00865321	0.115313	-0.0492089	0.118872	0.036239	-0.238494	0.0106976	0.229959	-0.031842	0.0830061
HMDB0005770	Tuftsin	P values	0.652623	0.177417	0.440529	0.254799	0.0360336	0.637709	0.634128	0.115315	0.544038	0.662731	0.148497	0.271367	0.420779	0.304168	0.491796	0.590135	0.706205	0.935118	0.2764	0.643211	0.261746	0.73308	0.0228103	0.919835	0.0283205	0.764459	0.434078
HMDB0006280	7-a,25-Dihydroxycholesterol	Correlation	-0.0876725	0.05816	-0.0396676	-0.0981642	0.108716	-0.0890541	-0.0659292	-0.0404913	-0.0136731	0.0789506	-0.0898484	0.00283062	-0.0219858	0.0235808	-0.0624838	-0.0518044	-0.090712	-0.0351467	0.0105015	-0.0386108	0.136737	0.00515313	-0.0205501	0.130631	0.0302863	-0.0262915	0.13479
HMDB0006280	7-a,25-Dihydroxycholesterol	P values	0.411252	0.583963	0.70891	0.354591	0.304992	0.401218	0.534661	0.703145	0.897645	0.456942	0.397014	0.978756	0.836122	0.824417	0.556269	0.625778	0.392474	0.740837	0.921301	0.716331	0.196206	0.961335	0.846688	0.217124	0.775656	0.804614	0.202714
HMDB0006595	Alpha-Trisaccharide	Correlation	0.00724547	-0.0824834	-0.084633	-0.062847	-0.0617013	0.00723061	-0.0153901	0.235704	-0.0438074	-0.0125095	-0.12561	-0.0613306	-0.0540482	-0.0494129	-0.0284219	-0.0351389	0.392279	-0.010239	0.0085901	-0.114511	-0.275201	-0.581744	-0.21292	-0.303758	0.0452839	-0.171254	0.151593
HMDB0006595	Alpha-Trisaccharide	P values	0.945963	0.436987	0.425092	0.553971	0.561234	0.945767	0.884875	0.0245012	0.680107	0.906315	0.235471	0.563593	0.61087	0.641833	0.789135	0.740892	0.000120202	0.923261	0.935591	0.279775	0.00828691	1.47286e-09	0.0427296	0.00342127	0.669942	0.104571	0.151454
HMDB0006710	Ubiquinone-4	Correlation	-0.0678321	0.0680341	-0.0232676	0.0800073	0.0427168	-0.040551	-0.0423324	0.0492752	0.00752903	0.0791541	0.0767023	0.219642	0.0128004	0.334241	-0.0493217	-0.0635047	-0.0685668	0.112116	-0.0354297	0.0105601	0.157073	-0.0204119	0.210617	0.131016	0.0176652	0.0333335	-0.121323
HMDB0006710	Ubiquinone-4	P values	0.525266	0.521669	0.826713	0.450921	0.687652	0.702727	0.69032	0.642763	0.943533	0.455779	0.469898	0.0364473	0.904147	0.00120355	0.642449	0.549823	0.518406	0.290022	0.738825	0.920863	0.137037	0.847707	0.0450782	0.21576	0.868001	0.753769	0.251968
HMDB0006866	2-Methyl-1-hydroxypropyl-ThPP	Correlation	0.104203	-0.0734258	-0.0237481	-0.112269	-0.0391038	0.0731446	0.00359252	-0.0291866	0.0155922	-0.0743674	-0.186463	0.0765386	0.030933	0.0934393	0.195299	0.195894	0.235066	0.015313	-0.172728	0.140812	0.0594859	0.00840186	-0.119072	-0.0278007	-0.240942	0.0666305	0.0249222
HMDB0006866	2-Methyl-1-hydroxypropyl-ThPP	P values	0.32837	0.489133	0.823191	0.289358	0.712866	0.490802	0.973039	0.783599	0.883375	0.483563	0.076775	0.47085	0.770996	0.378339	0.0635695	0.0627518	0.0249025	0.885448	0.101572	0.183079	0.575404	0.936999	0.260938	0.793641	0.0214102	0.530315	0.814603
HMDB0010318	Pregnanediol-3-glucuronide	Correlation	-0.128315	0.179677	-0.0552366	0.182783	0.120751	-0.0767979	-0.00611693	-0.139509	0.0314209	-0.0329182	0.0911328	0.12741	0.00741486	0.193895	-0.0965911	-0.110801	-0.14145	-0.0303475	-0.0018525	0.00767602	-0.106998	-0.0187634	0.121126	0.0864685	0.0967453	-0.026426	-0.00598408
HMDB0010318	Pregnanediol-3-glucuronide	P values	0.228095	0.0883411	0.603038	0.082886	0.254227	0.469344	0.95411	0.187203	0.767485	0.756741	0.390272	0.228775	0.944388	0.065535	0.362393	0.295752	0.181084	0.775215	0.986096	0.942432	0.312741	0.859876	0.252742	0.415083	0.361623	0.803634	0.955106
HMDB0010343	1-(alpha-Methyl-4-(2-methylpropyl)benzeneacetate)-beta-D-Glucopyranuronic acid	Correlation	-0.0650779	-0.190356	-0.0531557	-0.120637	-0.163078	-0.0657491	-0.0759292	-0.0699408	-0.104402	0.0625887	0.0999084	-0.029405	-0.0274949	-0.0223151	-0.0387586	-0.0487869	-0.0181062	-0.0607138	0.21718	-0.0697156	-0.151783	0.0135601	0.0394332	0.0415457	0.0238006	0.073176	-0.018649
HMDB0010343	1-(alpha-Methyl-4-(2-methylpropyl)benzeneacetate)-beta-D-Glucopyranuronic acid	P values	0.542259	0.070709	0.616782	0.254678	0.122463	0.53578	0.474399	0.510039	0.324693	0.555605	0.346064	0.782019	0.79586	0.833702	0.715291	0.646063	0.864736	0.567529	0.0386519	0.511406	0.150935	0.898487	0.710553	0.695789	0.822807	0.490616	0.860722
HMDB0011471	LysoPE(0:0/14:1(9Z))	Correlation	-0.05667	0.024971	-0.0328827	-0.00710214	0.0480866	-0.0367303	-0.0487743	0.0304115	-0.0661374	0.086295	0.0405476	-0.0167199	-0.0525859	0.0194634	-0.0319726	-0.0292746	-0.0153984	0.167132	0.0577396	-0.0453277	0.111659	0.0154695	-0.10117	0.0556732	0.104328	-0.0149221	0.0410591
HMDB0011471	LysoPE(0:0/14:1(9Z))	P values	0.595744	0.814246	0.756996	0.946729	0.65081	0.7296	0.646149	0.774753	0.533369	0.416023	0.702751	0.875005	0.620568	0.854704	0.763522	0.782962	0.884814	0.113318	0.586689	0.669641	0.292005	0.884286	0.339979	0.600172	0.325037	0.888354	0.69918
HMDB0011637	Taurohyocholate	Correlation	-0.0213993	0.178048	-0.0530685	-0.0826811	0.253767	-0.0402268	-0.0564979	0.0325257	-0.0871058	-0.0807271	-0.118481	0.12209	0.118431	0.0889354	0.070023	0.0591433	-0.0237427	0.0815774	0.0873952	-0.0549389	0.213787	0.0370125	-0.212084	0.0251572	0.126184	-0.0143375	0.0290364
HMDB0011637	Taurohyocholate	P values	0.841326	0.0913137	0.61736	0.435886	0.0152163	0.704994	0.594774	0.759553	0.411639	0.446846	0.263328	0.248959	0.263533	0.401849	0.509541	0.57761	0.823231	0.442057	0.410082	0.604996	0.0418715	0.727603	0.0435696	0.812886	0.233319	0.892701	0.784685
HMDB0012160	4,4-Dimethyl-14alpha-hydroxymethyl-5alpha-cholesta-8-en-3beta-ol	Correlation	-0.0920281	0.0988304	-0.0519877	-0.0429084	0.128082	-0.0876434	-0.057601	-0.0864794	-0.0158487	0.0291374	-0.139836	0.00073859	-0.0268027	0.0244824	-0.094331	-0.0762086	-0.100819	-0.0197743	0.0235936	-0.0207135	0.0993678	0.0156095	-0.0175027	0.11589	0.0309198	0.013631	0.13972
HMDB0012160	4,4-Dimethyl-14alpha-hydroxymethyl-5alpha-cholesta-8-en-3beta-ol	P values	0.388311	0.351319	0.624554	0.686325	0.226307	0.408748	0.587589	0.415023	0.88147	0.783955	0.186164	0.994456	0.800892	0.817818	0.373785	0.47277	0.341663	0.852409	0.824323	0.845484	0.348693	0.883246	0.869204	0.273987	0.771091	0.897959	0.186531
HMDB0012211	Dihydrozeatin-7-N-dihydrozeatin	Correlation	-0.0624659	-0.186766	-0.0513255	-0.117132	-0.16046	-0.0716036	-0.0817045	-0.0634202	-0.109711	0.0733721	0.110278	-0.0208263	-0.0231103	-0.0126404	-0.0553095	-0.0643484	-0.0154734	-0.0551504	0.223558	-0.0760161	-0.151451	0.0112604	0.03987	0.040425	0.0305944	0.0736978	-0.0141672
HMDB0012211	Dihydrozeatin-7-N-dihydrozeatin	P values	0.558621	0.0762891	0.628979	0.26884	0.128664	0.500007	0.441344	0.550355	0.300558	0.489451	0.298052	0.844653	0.827866	0.905339	0.602559	0.544523	0.884257	0.603605	0.033158	0.473892	0.151842	0.915633	0.707492	0.703608	0.773435	0.48752	0.893968
HMDB0012515	11'-Carboxy-alpha-chromanol	Correlation	-0.00158555	0.167992	-0.0184516	-0.0053357	0.202004	-0.0283624	-0.0331546	-0.106499	-0.04977	-0.0680834	-0.0421554	-0.013228	0.0173849	-0.0359271	-0.0623084	-0.0370942	0.0168284	0.0110565	0.0949164	-0.0250234	0.0343572	0.0968907	-0.00361207	0.0285563	0.0187201	-0.0247527	-0.0207569
HMDB0012515	11'-Carboxy-alpha-chromanol	P values	0.988167	0.111446	0.862181	0.959966	0.0548323	0.789567	0.755049	0.315018	0.639425	0.521366	0.691549	0.90096	0.870077	0.735292	0.55738	0.727026	0.874201	0.917155	0.370813	0.813864	0.746459	0.360899	0.972893	0.788161	0.860196	0.815841	0.845164
HMDB0012575	13E-Tetranor-16-carboxy-LTE4	Correlation	-0.0990916	-0.189936	-0.0550485	-0.139771	-0.154371	-0.0786004	-0.0730744	-0.0876796	-0.107205	0.0631477	0.106908	-0.0735142	-0.0522297	-0.0701533	-0.035338	-0.0650277	-0.0243969	-0.0202105	0.197881	-0.0991684	-0.110559	0.049565	0.0586877	0.100735	0.0402448	0.0723647	0.0802758
HMDB0012575	13E-Tetranor-16-carboxy-LTE4	P values	0.352778	0.0713446	0.604274	0.186369	0.144008	0.458947	0.49122	0.408554	0.311801	0.552073	0.313152	0.488608	0.62294	0.508751	0.739476	0.540274	0.818442	0.849192	0.0600801	0.349666	0.296816	0.640807	0.58055	0.342068	0.704868	0.49545	0.449399
HMDB0013991	5'-Hydroxylornoxicam	Correlation	0.0018481	0.0254264	-0.0494043	-0.0996805	0.0816303	-0.0277709	-0.0252954	0.0489554	-0.0838457	-0.0619362	-0.02942	0.145345	0.24186	0.0181087	0.0463061	0.0335623	-0.0214397	0.0880623	-0.138532	-0.0154696	0.162506	0.0607849	-0.113894	0.108877	-0.0280557	-0.196351	-0.10097
HMDB0013991	5'-Hydroxylornoxicam	P values	0.986207	0.810921	0.641891	0.347171	0.441761	0.793857	0.811877	0.644924	0.429427	0.559741	0.781911	0.169239	0.0209045	0.864718	0.662939	0.752134	0.840137	0.406504	0.190343	0.884285	0.123797	0.567075	0.282391	0.304267	0.79179	0.0621285	0.340937
HMDB0015270	Cephapirin	Correlation	-0.103315	-0.0663001	-0.0259332	-0.0638367	-0.0587785	-0.0364592	-0.0286367	0.161253	-0.0286111	0.167367	0.173726	-0.0160169	-0.035087	0.00534315	-0.0840249	-0.0895123	-0.0771544	-0.0770925	0.159678	-0.0626337	-0.0926042	0.0555286	-0.074756	-0.0289901	0.22751	0.0126126	-0.0432774
HMDB0015270	Cephapirin	P values	0.332531	0.53236	0.807224	0.547735	0.579963	0.73152	0.787579	0.12676	0.787765	0.112804	0.0995819	0.880221	0.741261	0.95991	0.428438	0.39879	0.467277	0.467636	0.130561	0.55532	0.382633	0.60112	0.481274	0.78502	0.0300955	0.905547	0.68377
HMDB0029277	8-8'-Dehydrodiferulic acid	Correlation	-0.0699104	0.0119206	-0.0417957	0.092402	-0.0262748	-0.0342266	-0.0475749	-0.0975762	-0.0709665	-0.05426	0.00228595	-0.0762773	-0.0406825	-0.0845454	0.0491038	0.0120403	-0.103864	-0.12295	0.105402	-0.0592006	-0.154758	-0.0116649	-0.0552107	-0.000534181	-0.00781338	0.00905185	-0.108586
HMDB0029277	8-8'-Dehydrodiferulic acid	P values	0.512623	0.910707	0.69405	0.383678	0.804735	0.74739	0.654286	0.357495	0.503838	0.609471	0.982843	0.47237	0.701809	0.425572	0.64392	0.909814	0.327206	0.245615	0.320055	0.57724	0.142995	0.912614	0.603208	0.99599	0.941404	0.932136	0.305574
HMDB0029464	Asteltoxin	Correlation	-0.0450962	0.0606555	-0.0578848	0.0194774	0.0829506	-0.0512307	-0.0544259	-0.0369325	-0.0544056	0.026534	0.0261664	-0.0111807	-0.0424778	0.0193786	0.000804927	0.00164556	0.10189	0.164922	-0.023269	-0.0333695	0.0959313	-0.0564451	-0.0849201	-0.0114229	0.0464397	-0.0783436	-0.0570514
HMDB0029464	Asteltoxin	P values	0.672985	0.567902	0.585747	0.854601	0.434386	0.629614	0.608376	0.728169	0.60851	0.802848	0.805525	0.916228	0.68931	0.85533	0.993958	0.987649	0.336532	0.118234	0.826702	0.753512	0.365696	0.595119	0.423517	0.914421	0.662026	0.46042	0.591164
HMDB0029520	Liquiritin	Correlation	0.0782244	0.404641	-0.0235233	0.292803	0.374162	0.000266737	0.0982394	-0.0229027	0.164761	-0.239519	-0.00973115	0.0460921	-0.0228619	0.0923702	0.167359	0.134389	-0.0339693	0.136671	0.0577174	0.182707	0.00573303	-0.0814076	0.0152236	0.0640551	-0.0307847	0.0642552	-0.0238947
HMDB0029520	Liquiritin	P values	0.463649	6.94338e-05	0.824838	0.00485417	0.000258604	0.997998	0.354221	0.829388	0.118599	0.0222147	0.927057	0.664402	0.829688	0.383842	0.11282	0.204073	0.749227	0.196424	0.586833	0.0830173	0.956988	0.443011	0.886113	0.546362	0.772064	0.545107	0.822118
HMDB0029544	Miscanthoside	Correlation	-0.00214779	0.0676385	0.0594228	-0.00336492	0.102309	-0.0435279	-0.0378458	-0.090499	-0.0543111	0.00425919	0.0171706	-0.105142	-0.00245827	-0.163193	0.054137	0.0250868	-0.0415236	0.0922012	0.0521107	-0.00219758	-0.152604	0.0418291	-0.356812	0.0546008	-0.113837	0.0271325	-0.108655
HMDB0029544	Miscanthoside	P values	0.983971	0.524098	0.57581	0.974747	0.334538	0.682038	0.721719	0.393591	0.609134	0.968038	0.871665	0.321256	0.98155	0.122195	0.610283	0.8134	0.695943	0.384717	0.623733	0.983506	0.148712	0.693817	0.000517105	0.607222	0.282635	0.798494	0.305265
HMDB0029556	Glycerol tribenzoate	Correlation	0.0367607	-0.103773	0.0858805	-0.191295	-0.0329333	0.0541779	0.0207758	-0.0489453	0.14405	0.0376556	0.171499	-0.0449598	-0.0579115	-0.020309	-0.0222267	-0.0294089	-0.129063	0.0298805	-0.148025	0.0739724	-0.0691664	0.0985256	-0.0599635	-0.118194	-0.105292	0.204223	-0.156954
HMDB0029556	Glycerol tribenzoate	P values	0.730858	0.327635	0.418274	0.0693047	0.756633	0.610013	0.845025	0.644992	0.173111	0.723061	0.104067	0.672168	0.585574	0.848465	0.834352	0.781992	0.222742	0.778584	0.161431	0.485895	0.514746	0.352814	0.572335	0.264496	0.320562	0.052168	0.137338
HMDB0029587	Lansiol	Correlation	-0.0674183	0.045872	-0.0552349	-0.0230343	0.0673196	-0.0434663	-0.0561892	-0.109777	-0.0646999	-0.0431253	-0.0316641	-0.0591648	-0.0301733	-0.0667806	0.0300491	0.0214187	-0.0552749	-0.0434146	0.114481	0.0117449	-0.0108149	0.0655352	-0.0992012	0.0773263	0.0382395	-0.0197829	0.0853463
HMDB0029587	Lansiol	P values	0.527802	0.665909	0.603049	0.828423	0.526061	0.682464	0.596792	0.300266	0.542323	0.684822	0.765737	0.577471	0.776471	0.529386	0.777368	0.840292	0.602787	0.682821	0.279902	0.912018	0.918959	0.537111	0.349506	0.466282	0.718944	0.852346	0.421185
HMDB0030004	Austalide B	Correlation	-0.026279	0.133422	-0.0326226	-0.0401827	0.184654	-0.0239968	-0.0462828	-0.00409686	-0.0685414	-0.0318274	-0.0581861	0.0243526	-0.0155552	0.0518282	0.0265444	0.0337385	-0.0296659	0.137353	0.0380734	-0.051038	0.189044	0.0252895	-0.159607	0.00589978	0.0520068	-0.00206516	0.000186567
HMDB0030004	Austalide B	P values	0.805789	0.207374	0.758859	0.705302	0.0797323	0.82137	0.663098	0.969256	0.518561	0.764564	0.583794	0.818766	0.883649	0.625619	0.802772	0.750875	0.780134	0.19418	0.720114	0.630904	0.0727095	0.81192	0.130734	0.955738	0.624427	0.9845	0.9986
HMDB0030170	Glaudine	Correlation	0.028314	-0.12934	-0.0274517	-0.11677	-0.105563	-0.0538737	-0.0532424	-0.102075	-0.07822	0.00586853	0.117409	-0.0129626	-0.00409431	-0.0168208	-0.0411093	-0.0519731	-0.0595433	-0.0458415	0.150997	-0.0523638	-0.037222	0.105948	0.0188316	0.0152409	-0.0285593	0.0439023	-0.0472223
HMDB0030170	Glaudine	P values	0.79108	0.221741	0.796174	0.270335	0.319314	0.612024	0.616206	0.335655	0.461131	0.955972	0.267702	0.902938	0.969275	0.874258	0.69883	0.624652	0.575034	0.666118	0.153086	0.622047	0.726122	0.317542	0.859371	0.885984	0.78814	0.679452	0.656686
HMDB0030199	Frangulanine	Correlation	-0.0202793	0.0929669	-0.0577862	-0.0940887	0.163676	-0.00914293	-0.0671134	0.0494273	-0.0823082	-0.142865	-0.21996	0.0425255	0.00269665	0.0645234	0.34102	0.323065	-0.0510153	0.0716094	0.00341381	0.128129	0.220407	0.0188485	-0.207955	0.0682583	0.0397768	0.0134801	-0.0164146
HMDB0030199	Frangulanine	P values	0.849531	0.380765	0.586387	0.375019	0.121078	0.931455	0.527332	0.641736	0.437965	0.176713	0.03617	0.688979	0.979761	0.543427	0.000939997	0.00178748	0.631056	0.499972	0.97438	0.226135	0.0357838	0.859246	0.0479257	0.520294	0.708144	0.899082	0.87727
HMDB0030229	Lagerstroemine	Correlation	-0.0733784	-0.079262	-0.0280097	-0.0135557	-0.0716878	-0.0405863	-0.0426031	0.0481543	-0.0313169	0.154732	0.0922233	-0.0520303	-0.0725791	-0.0186648	-0.0674248	-0.0691935	0.0247807	0.117586	0.0755899	-0.0562794	0.109726	-0.0141075	-0.0352009	0.0626706	0.130835	-0.027401	0.100992
HMDB0030229	Lagerstroemine	P values	0.491878	0.455163	0.792124	0.89852	0.499502	0.70248	0.688441	0.65035	0.768233	0.143062	0.384602	0.62427	0.49417	0.860605	0.525413	0.514581	0.815637	0.266979	0.476382	0.596202	0.300491	0.894412	0.740451	0.555086	0.216402	0.796542	0.340832
HMDB0030343	Corchoroside B	Correlation	-0.0330926	0.164224	-0.067691	-0.109053	0.248183	-0.0551938	-0.0780095	0.0496155	-0.109957	-0.0858211	-0.155237	0.0723752	0.0613847	0.0603966	0.111558	0.089826	-0.0391226	0.0231401	0.120101	-0.0401459	0.202893	0.0357393	-0.241723	0.0224809	0.169611	-0.0149646	0.071123
HMDB0030343	Corchoroside B	P values	0.756834	0.119823	0.523776	0.303483	0.017691	0.603319	0.462341	0.640466	0.299468	0.418597	0.141747	0.495387	0.563248	0.569558	0.292443	0.397133	0.712733	0.827647	0.256812	0.70556	0.0537511	0.736626	0.0209792	0.832485	0.107992	0.888038	0.502896
HMDB0030814	Mammea E/BB	Correlation	0.0896587	-0.0770852	-0.0331173	-0.10628	-0.0444882	0.0694829	0.00400524	-0.0183627	0.017253	-0.0734021	-0.184289	0.077215	0.0279851	0.097068	0.215073	0.209938	0.243825	0.0125396	-0.166246	0.151013	0.0492092	-0.0147346	-0.132012	-0.0095802	-0.230131	0.0553738	0.0542959
HMDB0030814	Mammea E/BB	P values	0.400694	0.467678	0.755316	0.316017	0.675413	0.512819	0.969943	0.862839	0.871054	0.489273	0.0803405	0.466926	0.792302	0.360017	0.0406254	0.045791	0.0198559	0.90609	0.11527	0.153042	0.643208	0.889748	0.21226	0.928186	0.0281987	0.602136	0.609234
HMDB0030817	6-Hydroxymusizin 8-O-b-D-glucopyranoside	Correlation	-0.0409579	-0.190067	-0.050498	-0.191551	-0.14703	-0.0532448	-0.0569524	-0.0817399	-0.0960206	-0.0073385	0.0721734	-0.0683643	-0.0354456	-0.0766591	-0.00860284	-0.0369936	-0.0211489	0.0156675	0.126778	-0.0924143	-0.0544039	0.1224	-0.0360106	0.0499138	-0.00246648	-0.033744	0.0921351
HMDB0030817	6-Hydroxymusizin 8-O-b-D-glucopyranoside	P values	0.701505	0.0711455	0.634527	0.0689264	0.1643	0.61619	0.591809	0.441145	0.365248	0.944959	0.496593	0.519645	0.738712	0.470149	0.935495	0.727737	0.842278	0.882815	0.231109	0.383615	0.608521	0.247749	0.7347	0.638456	0.981488	0.750835	0.385059
HMDB0030953	Filfiline	Correlation	-0.0899027	0.0642975	-0.034346	-0.04543	0.0997358	-0.079597	-0.0609811	-0.0967003	-0.00658086	0.11884	-0.0561988	-0.00172583	-0.0263496	0.0202129	-0.0815067	-0.0697232	-0.0837703	-0.0668113	0.00797222	-0.0501356	0.122586	-0.0456175	0.0133023	0.105675	0.0221004	-0.00985105	0.133344
HMDB0030953	Filfiline	P values	0.399408	0.544842	0.746539	0.668939	0.346903	0.453254	0.565822	0.361848	0.950634	0.261874	0.59673	0.987046	0.804191	0.849174	0.442454	0.51136	0.429843	0.529197	0.940215	0.636964	0.247027	0.667653	0.900407	0.318798	0.83528	0.926161	0.207645
HMDB0031254	Margrapine A	Correlation	-0.0298355	0.164368	-0.0275755	0.00426208	0.208151	-0.0254883	-0.0445953	-0.125058	-0.0459226	-0.043894	-0.0590712	0.0460045	-0.00141485	0.0735715	0.0385933	0.0470736	-0.0631249	0.0762107	0.0157445	-0.0508339	0.201066	0.0137294	-0.119915	0.0274704	0.0577688	0.027878	-0.0911438
HMDB0031254	Margrapine A	P values	0.78013	0.119493	0.795275	0.968017	0.0477114	0.810469	0.674675	0.237551	0.665563	0.679509	0.578074	0.665002	0.98938	0.488269	0.716454	0.657699	0.552217	0.472758	0.882243	0.632273	0.0559919	0.897226	0.257551	0.796039	0.586499	0.79308	0.390215
HMDB0031279	Margrapine B	Correlation	-0.0543768	-0.194237	-0.0557191	-0.194864	-0.146143	-0.0410796	-0.0537973	-0.0624451	-0.0887761	-0.0172667	0.0623459	-0.0712242	-0.0364778	-0.0802581	0.0565285	0.0227947	-0.00164604	0.0304417	0.13391	-0.0508002	-0.0590338	0.11035	-0.0596345	0.0661497	-0.00188441	-0.0312668	0.09439
HMDB0031279	Margrapine B	P values	0.610731	0.0650522	0.599871	0.064174	0.166887	0.699038	0.61253	0.556514	0.402696	0.870952	0.557142	0.502287	0.731388	0.449499	0.594574	0.830181	0.987645	0.774535	0.205704	0.632499	0.578316	0.297734	0.574448	0.533293	0.985856	0.768594	0.373484
HMDB0031347	2-O-Caffeoylarbutin	Correlation	-0.0249072	-0.196518	-0.045524	-0.185418	-0.158108	-0.0516672	-0.0591878	-0.0907363	-0.0951863	-0.0066682	0.0860245	-0.0658045	-0.0336551	-0.0741919	-0.00241865	-0.0310901	-0.0232507	0.000403263	0.133355	-0.0838154	-0.0542097	0.113999	-0.0282632	0.0400101	-0.0121071	-0.0303073	0.0686718
HMDB0031347	2-O-Caffeoylarbutin	P values	0.815743	0.0619026	0.668294	0.0784725	0.134437	0.626694	0.577323	0.392347	0.369448	0.94998	0.417491	0.535436	0.751471	0.484598	0.981847	0.769865	0.826836	0.996973	0.207604	0.429594	0.609803	0.281946	0.790286	0.70651	0.909315	0.775505	0.517764
HMDB0031791	Fenvalerate	Correlation	0.0723028	0.399805	-0.0256816	0.300428	0.366263	-0.00559891	0.0902074	-0.0234982	0.153915	-0.231948	-0.00408108	0.0691448	0.0124917	0.0978586	0.161817	0.128688	-0.0398028	0.134429	0.0672635	0.176243	0.0037363	-0.0791617	0.0155725	0.0742076	-0.0220062	0.0594173	-0.0339152
HMDB0031791	Fenvalerate	P values	0.498264	8.62837e-05	0.809059	0.00381041	0.000356243	0.957993	0.395123	0.825022	0.145212	0.0269448	0.969374	0.514878	0.906447	0.356099	0.12542	0.2241	0.707962	0.203936	0.526407	0.0946987	0.971961	0.455736	0.883521	0.484506	0.835972	0.575845	0.749613
HMDB0031943	(Z)-N-[(4-hydroxyphenyl)methyl]ethoxycarbothioamide 4'-(tri-acetylrhamnoside)	Correlation	-0.021469	0.173525	-0.0286823	-0.0223566	0.22771	-0.0237398	-0.0449927	-0.116932	-0.0500309	-0.0702721	-0.0813894	0.0461773	0.00158447	0.0712335	0.0507384	0.0589665	-0.0534346	0.0741231	0.00743318	-0.0500406	0.213697	0.0176019	-0.141015	0.0121347	0.0413032	0.0187944	-0.0841046
HMDB0031943	(Z)-N-[(4-hydroxyphenyl)methyl]ethoxycarbothioamide 4'-(tri-acetylrhamnoside)	P values	0.840817	0.0999822	0.787249	0.833398	0.0299473	0.823252	0.671942	0.269666	0.637668	0.508032	0.443114	0.663819	0.988107	0.502231	0.632914	0.57875	0.614931	0.485005	0.94425	0.637603	0.0419595	0.868469	0.182443	0.90911	0.697479	0.859646	0.427998
HMDB0032111	Adlupone	Correlation	-0.052023	0.0755681	-0.0744043	-0.0576884	0.121134	-0.0740742	-0.0817032	0.120392	-0.107813	0.0646242	-0.0455925	0.237146	0.272001	0.136235	0.00751629	-0.00822444	-0.0223957	0.114203	0.102689	-0.0751987	0.183532	0.0212276	-0.168962	0.0996689	0.175144	-0.0691758	0.0693639
HMDB0032111	Adlupone	P values	0.626283	0.47651	0.483345	0.587021	0.252713	0.485293	0.441352	0.25565	0.309048	0.542796	0.667825	0.0236146	0.0091012	0.197869	0.943628	0.938327	0.83311	0.281078	0.332739	0.478674	0.0816125	0.841699	0.109366	0.347228	0.0968076	0.514689	0.513544
HMDB0032960	1-Octen-3-yl primeveroside	Correlation	-0.0336726	0.0930026	-0.0777401	-0.0360415	0.140691	-0.0218786	-0.0469479	0.00369672	-0.0719587	-0.0332388	-0.0890221	-0.00522623	-0.0582533	0.042468	0.0140582	0.0237161	0.14096	0.143777	0.0284496	-0.0845322	0.1156	-0.108367	-0.190682	-0.0598259	0.0431573	-0.0530415	0.0544501
HMDB0032960	1-Octen-3-yl primeveroside	P values	0.752709	0.380581	0.463893	0.73448	0.183459	0.83691	0.658556	0.972258	0.497878	0.754447	0.401388	0.960787	0.583359	0.689378	0.894779	0.823426	0.182615	0.173938	0.788934	0.425645	0.275196	0.306554	0.0702196	0.573218	0.684601	0.617539	0.608217
HMDB0033655	7,11-Bisdeacetylvaltrate 7-(3-methylpentanoate) 11-(3-hydroxy-3-methylbutanoate)	Correlation	-0.103864	0.0824076	-0.0402503	0.115162	0.0330108	-0.0687366	-0.0606482	-0.147207	-0.0550076	-0.00367257	-0.0135792	0.078492	0.026286	0.100554	-0.0767126	-0.0809293	-0.0786253	-0.0642104	-0.0280746	-0.0229466	-0.0752804	-0.0393716	0.108214	0.00135312	0.098372	-0.0734394	-0.0403228
HMDB0033655	7,11-Bisdeacetylvaltrate 7-(3-methylpentanoate) 11-(3-hydroxy-3-methylbutanoate)	P values	0.329954	0.437411	0.704829	0.277031	0.756079	0.517368	0.567948	0.163785	0.604544	0.972439	0.898345	0.459569	0.804654	0.342939	0.469839	0.445705	0.458804	0.545388	0.791653	0.829067	0.478194	0.710986	0.307242	0.989844	0.353569	0.489052	0.704322
HMDB0033984	6-Deoxocastasterone	Correlation	-0.0385193	0.109259	-0.062363	-0.0683054	0.149346	-0.0373399	-0.0289341	0.185724	-0.0105184	-0.0398263	-0.132852	0.0189794	-0.0317851	0.0575005	0.131384	0.127816	-0.0320208	-0.0181464	0.119566	0.0850918	0.0789857	0.026188	-0.0674691	0.147896	0.0805662	0.0447433	0.0817332
HMDB0033984	6-Deoxocastasterone	P values	0.718509	0.302567	0.557034	0.520006	0.157682	0.72529	0.785426	0.0779728	0.921174	0.707798	0.20934	0.858279	0.764868	0.588242	0.214462	0.227282	0.763176	0.864439	0.258952	0.422577	0.456741	0.805368	0.525141	0.1618	0.447755	0.673657	0.441183
HMDB0034418	Pollinastanol	Correlation	-0.115975	0.0333201	-0.0534761	-0.0674201	0.061893	-0.0895508	-0.0575916	-0.0828323	-0.023829	0.067938	-0.127717	0.0246599	0.00969817	0.0303384	-0.110534	-0.0963772	-0.0902054	0.0205694	0.00041582	-0.0431703	0.107803	0.0112157	-0.0365359	0.133797	0.032273	-0.00642939	0.151535
HMDB0034418	Pollinastanol	P values	0.276361	0.753866	0.614656	0.525442	0.560015	0.398586	0.58765	0.435044	0.822599	0.522258	0.227645	0.816519	0.927304	0.77528	0.296926	0.363462	0.395134	0.846546	0.996879	0.684511	0.309094	0.915967	0.730976	0.206089	0.761366	0.951769	0.151611
HMDB0034464	Austinol	Correlation	-0.0860576	-0.00593413	-0.0185018	-0.0391508	0.0220558	-0.0426979	-0.0390636	-0.130438	-0.0392264	0.0569006	-0.0106435	0.0341984	-0.0112536	0.0635675	-0.057467	-0.0579926	0.0662807	-0.0341796	0.0525634	-0.0461546	-0.047412	0.0133544	-0.0513182	0.0591548	0.158264	0.0681897	0.0169147
HMDB0034464	Austinol	P values	0.419955	0.95548	0.861809	0.712535	0.835607	0.687784	0.713148	0.21781	0.712005	0.592147	0.920239	0.747592	0.915684	0.549428	0.58846	0.585048	0.53248	0.747726	0.620718	0.663975	0.655395	0.900019	0.629028	0.577536	0.134048	0.520714	0.873561
HMDB0034500	Protobassic acid	Correlation	-0.0413576	-0.0119015	-0.0147807	0.0235394	-0.019326	-0.0198351	-0.0250743	0.181501	-0.0423722	0.101731	0.0615292	0.0733642	0.08077	0.0450847	-0.00771258	-0.0272407	-0.0304657	-0.0552593	0.0228604	-0.0420092	-0.0193529	0.0820951	0.0186347	0.0489959	-0.00405409	0.0160244	-0.109074
HMDB0034500	Protobassic acid	P values	0.698731	0.910849	0.889405	0.82472	0.855719	0.85196	0.813491	0.0851046	0.690043	0.337292	0.562329	0.489498	0.446604	0.67131	0.942158	0.797708	0.774362	0.602889	0.829699	0.692564	0.85552	0.439156	0.860827	0.64465	0.969577	0.880165	0.303388
HMDB0034551	Medicagenic acid	Correlation	-0.0275573	0.140789	-0.0785201	-0.135953	0.227143	-0.0609136	-0.0664403	0.135653	-0.0860706	-0.0697235	-0.159201	0.0943491	0.068534	0.0887291	0.0910441	0.0671459	-0.0348615	-0.0013948	0.121245	-0.045886	0.147728	0.0369237	-0.250003	-0.0032096	0.231157	-0.0327763	0.099907
HMDB0034551	Medicagenic acid	P values	0.796541	0.183151	0.459407	0.198808	0.0303691	0.566253	0.531492	0.199808	0.417241	0.511358	0.131728	0.373693	0.518607	0.402945	0.390736	0.527131	0.742867	0.989531	0.252274	0.665813	0.162282	0.728232	0.0168485	0.975912	0.0274844	0.757758	0.346071
HMDB0034617	(3b,4b,11b,14b)-11-Ethoxy-3,4-epoxy-14-hydroxy-12-cyathen-15-al 14-xyloside	Correlation	-0.0417387	0.420651	-0.0152367	0.329576	0.357415	-0.0196381	0.116877	-0.0348743	0.215368	-0.204611	0.0712442	0.0968351	-0.0367862	0.184277	0.0329975	0.0183048	-0.0412486	0.0592858	0.0526619	0.108089	-0.080673	-0.109766	0.113856	0.119008	-0.016103	0.0654986	-0.0123754
HMDB0034617	(3b,4b,11b,14b)-11-Ethoxy-3,4-epoxy-14-hydroxy-12-cyathen-15-al 14-xyloside	P values	0.69609	3.30146e-05	0.886015	0.00142214	0.000505123	0.853414	0.269891	0.742775	0.0403445	0.0517127	0.502167	0.361176	0.729204	0.0803601	0.756174	0.863266	0.697859	0.576692	0.620063	0.307802	0.447151	0.300316	0.282552	0.261194	0.879582	0.537339	0.907315
HMDB0034695	Cucurbitacin D	Correlation	0.0451639	0.193273	-0.0951281	-0.00150191	0.232294	-0.0422797	-0.0260444	0.162429	-0.015318	-0.146758	-0.184737	0.179334	0.165995	0.137565	0.137141	0.114759	0.027962	0.0470585	0.0455882	-0.0242225	0.18774	0.00684501	-0.172009	-0.00196252	0.0681927	-0.0633336	-0.0107714
HMDB0034695	Cucurbitacin D	P values	0.672522	0.066422	0.369742	0.988727	0.0267113	0.690685	0.806414	0.123978	0.885411	0.165089	0.0795948	0.0889596	0.115827	0.193487	0.194874	0.278728	0.79247	0.657803	0.667854	0.819718	0.0747404	0.948655	0.103026	0.98527	0.520696	0.550901	0.919284
HMDB0035067	Melleolide L	Correlation	-0.0683665	-0.177633	-0.0504668	-0.100559	-0.157173	-0.0644606	-0.0711139	-0.0697837	-0.101389	0.0552422	0.103875	-0.0264017	-0.0249346	-0.0198201	-0.042672	-0.0514648	-0.0244271	-0.059111	0.213965	-0.0808503	-0.144318	0.0270439	0.0390959	0.0444699	0.0146158	0.0717346	-0.0301502
HMDB0035067	Melleolide L	P values	0.522	0.0920825	0.634737	0.342916	0.136785	0.54382	0.502951	0.510992	0.338927	0.603001	0.327156	0.803811	0.814512	0.852071	0.687963	0.628047	0.818221	0.577818	0.0416976	0.44615	0.172306	0.799138	0.712921	0.675538	0.890631	0.499221	0.776638
HMDB0035110	8-Epidiosbulbin E acetate	Correlation	-0.0808164	-0.0758735	-0.0426388	-0.0496731	-0.0585601	-0.0466022	-0.0399527	0.0665867	-0.035933	0.0408812	-0.00788729	-0.0133116	-0.0149176	-0.00795219	-0.105205	-0.084223	0.0260488	-0.124024	0.0620187	-0.0526537	-0.0270395	0.00254845	-0.104989	-0.0145401	0.0935099	-0.0143162	0.0763138
HMDB0035110	8-Epidiosbulbin E acetate	P values	0.448921	0.474725	0.688194	0.640078	0.581374	0.660916	0.706913	0.530586	0.73525	0.700422	0.94085	0.900338	0.888387	0.940365	0.320965	0.427346	0.806382	0.241484	0.559217	0.620117	0.79917	0.980873	0.321967	0.891194	0.377977	0.89286	0.472158
HMDB0035112	(3beta,17alpha,23R)-17,23-Epoxy-3,29-dihydroxy-27-norlanost-8-ene-15,24-dione	Correlation	-0.0509119	-0.0501516	-0.0311331	0.020627	-0.0469557	-0.00432311	0.0307702	-0.120553	0.0233628	-0.141108	-0.0224103	-0.0581489	-0.0408226	-0.0559173	-0.00475645	0.00675213	0.0806054	0.0979977	-0.0119108	0.00351189	0.029841	0.000884924	0.0518947	-0.00149092	-0.0490677	0.0614041	0.0301227
HMDB0035112	(3beta,17alpha,23R)-17,23-Epoxy-3,29-dihydroxy-27-norlanost-8-ene-15,24-dione	P values	0.633683	0.636856	0.769556	0.846121	0.658503	0.967559	0.772169	0.255012	0.826015	0.182149	0.833003	0.584035	0.700831	0.598572	0.964309	0.949351	0.447533	0.355412	0.91078	0.973644	0.77887	0.993358	0.625175	0.988809	0.644165	0.563125	0.776836
HMDB0035685	beta-Citraurol	Correlation	0.0386332	0.394168	-0.0388353	0.303177	0.351057	-0.0268654	0.0884525	-0.00402666	0.186409	-0.19682	0.0567533	0.0926867	-0.0106025	0.154972	0.12276	0.0873963	-0.0933051	0.0802881	0.062502	0.125554	-0.0189245	-0.0513155	0.0529784	0.053474	-0.00937347	0.103919	-0.036392
HMDB0035685	beta-Citraurol	P values	0.717712	0.000110687	0.714752	0.00348656	0.000645249	0.800437	0.404419	0.969783	0.0768621	0.0614939	0.593107	0.382208	0.920546	0.142437	0.246352	0.410076	0.379027	0.449329	0.556153	0.235682	0.858685	0.629046	0.617958	0.61467	0.929731	0.32695	0.731996
HMDB0035779	Armillane	Correlation	-0.0397858	0.0984572	-0.0339457	-0.0391069	0.146485	-0.0314779	-0.0488941	-0.00926576	-0.0656766	0.0141851	-0.0172642	0.00944316	-0.0343375	0.044726	0.00649765	0.0118183	-0.0305113	0.150534	0.0463923	-0.0489777	0.177349	0.0299519	-0.145501	0.0287635	0.0812124	-0.000812378	0.0163448
HMDB0035779	Armillane	P values	0.70966	0.35315	0.749396	0.712844	0.165884	0.767076	0.645339	0.930537	0.536231	0.893835	0.870971	0.92921	0.7466	0.673776	0.951258	0.91147	0.774034	0.154364	0.66235	0.644773	0.0926122	0.778069	0.168779	0.786661	0.444109	0.993902	0.877788
HMDB0035967	24-Methylcycloart-23-en-3beta-yl acetate	Correlation	-0.0440938	0.102518	-0.0447834	-0.0236605	0.130698	-0.0502851	-0.0530476	-0.121603	-0.0653101	-0.0395672	-0.0229678	-0.0443993	-0.0121406	-0.0592527	-0.0480145	-0.0446874	-0.0394114	-0.046001	0.110663	-0.0351462	0.0242389	0.0983611	-0.0569104	0.0731914	0.0400385	-0.0365981	0.0505987
HMDB0035967	24-Methylcycloart-23-en-3beta-yl acetate	P values	0.679853	0.33355	0.673381	0.823833	0.216886	0.635958	0.617499	0.250863	0.538513	0.709614	0.828911	0.676025	0.909065	0.576905	0.651299	0.674041	0.710707	0.665026	0.296356	0.740841	0.819599	0.353622	0.592083	0.490524	0.706312	0.730536	0.633851
HMDB0036587	Quassin	Correlation	-0.0761609	-0.0325225	-0.0490138	-0.000965077	-0.0235213	-0.0508636	-0.0531267	0.0424764	-0.0611696	0.104119	0.0897323	-0.0626525	-0.097105	-0.0140279	-0.0659717	-0.0609795	0.0852715	0.141497	0.0401475	-0.069537	0.026163	-0.0989126	-0.0521058	-0.112303	0.0851643	-0.0609081	0.0694717
HMDB0036587	Quassin	P values	0.475559	0.759576	0.644529	0.992756	0.824853	0.632074	0.616974	0.68932	0.564619	0.326012	0.397627	0.555201	0.359833	0.895005	0.534397	0.565832	0.421594	0.180936	0.705549	0.512491	0.80555	0.350917	0.623766	0.289213	0.42218	0.566288	0.512888
HMDB0037040	Armillaric acid	Correlation	-0.0504062	-0.188105	-0.0412352	-0.188728	-0.142495	-0.0413828	-0.0545213	-0.0630375	-0.0820874	-0.0189281	0.0628331	-0.0673746	-0.0351502	-0.0753599	0.0591978	0.0256054	-0.0114308	0.0281978	0.126368	-0.0475487	-0.0584557	0.11492	-0.0575946	0.0580254	-0.0111403	-0.0315915	0.084109
HMDB0037040	Armillaric acid	P values	0.637062	0.0741674	0.697952	0.0731971	0.177849	0.696923	0.607747	0.552768	0.4392	0.858659	0.554059	0.525722	0.740812	0.477729	0.577259	0.809615	0.914362	0.79076	0.232634	0.654465	0.582049	0.278049	0.58763	0.584835	0.91653	0.766259	0.427974
HMDB0037260	Todatriol glucoside	Correlation	-0.0918802	0.0152597	-0.0132992	0.01984	0.0126088	-0.0553349	-0.014206	-0.03303	0.0133355	0.0733322	0.0317169	0.0814888	-0.000824613	0.128856	-0.118161	-0.092282	-0.0717569	-0.141526	0.052719	-0.0250383	0.0423793	0.0479526	0.0521706	0.0205816	0.15177	0.0462195	0.0957174
HMDB0037260	Todatriol glucoside	P values	0.389078	0.885844	0.90043	0.851925	0.905575	0.602392	0.893679	0.755941	0.90016	0.489688	0.765358	0.442555	0.99381	0.223493	0.264631	0.384299	0.499087	0.180847	0.619683	0.813754	0.689994	0.651719	0.623334	0.846456	0.15097	0.663531	0.366771
HMDB0037531	Dehydroxypaxilline	Correlation	-0.0478414	0.0857508	-0.0064652	0.0876092	0.0412123	0.0193839	-0.00820221	-0.0995329	-0.0351422	-0.0232507	-0.0175828	-0.0402879	-0.032942	-0.0346884	0.0299503	0.0209038	-0.00295419	0.0878362	0.00119191	2.41635e-05	-0.0436424	0.0298148	0.0743919	0.0548539	0.0938649	-0.0110227	0.00660087
HMDB0037531	Dehydroxypaxilline	P values	0.654315	0.418979	0.951501	0.408932	0.698112	0.855291	0.938493	0.347889	0.740869	0.826836	0.868611	0.704567	0.756571	0.744099	0.77808	0.844082	0.977828	0.407714	0.991054	0.999819	0.681246	0.779059	0.483418	0.605555	0.376161	0.917408	0.950484
HMDB0038568	PC-M6	Correlation	0.0346839	0.151601	-0.0302875	0.325814	0.030997	-0.1057	-0.0862974	-0.212547	-0.0642199	-0.0919942	0.0707049	-0.13001	-0.109311	-0.109325	-0.155054	-0.136534	-0.101931	-0.0158359	0.181819	-0.105335	0.00478999	-0.155626	0.159099	-0.111992	0.0710019	-0.0388527	-0.147364
HMDB0038568	PC-M6	P values	0.74553	0.151432	0.775647	0.00162394	0.770535	0.318682	0.41601	0.0431021	0.545329	0.38579	0.505416	0.219337	0.302337	0.302271	0.142222	0.196877	0.336337	0.881565	0.0845503	0.320367	0.964058	0.140739	0.13198	0.29056	0.503625	0.714629	0.163333
HMDB0038569	PC-M5'	Correlation	-0.0219632	0.175623	-0.0526164	-0.0854575	0.252323	-0.0420697	-0.0578869	0.0275149	-0.0876548	-0.0765715	-0.109874	0.117467	0.111277	0.0878898	0.0643061	0.0535234	-0.0266259	0.0819877	0.0952918	-0.0585265	0.213192	0.0400424	-0.211084	0.0231245	0.131913	-0.00871356	0.03357
HMDB0038569	PC-M5'	P values	0.837202	0.0958836	0.620365	0.420579	0.0158254	0.692144	0.585733	0.795716	0.408687	0.470658	0.299836	0.267467	0.293668	0.407427	0.544788	0.614343	0.802179	0.439757	0.368916	0.581591	0.0424583	0.706284	0.0445932	0.827762	0.212608	0.934667	0.752079
HMDB0039015	Tangeraxanthin	Correlation	-0.0326513	0.0242547	-0.0702607	-0.0800921	0.0765834	-0.0477121	-0.0821917	0.206176	-0.10133	-0.109447	-0.231582	0.0638107	0.0103991	0.0912917	0.306817	0.276599	-0.0134014	0.024498	0.0344549	0.0969226	0.157975	0.0268097	-0.22935	0.0928767	0.0852407	-0.0397097	0.0404875
HMDB0039015	Tangeraxanthin	P values	0.759979	0.819483	0.508101	0.45044	0.470589	0.653354	0.438616	0.0499112	0.339208	0.30173	0.0271934	0.547898	0.922065	0.389443	0.0030956	0.00795186	0.899669	0.817703	0.745763	0.36074	0.134768	0.800842	0.0287535	0.381229	0.421762	0.708615	0.703171
HMDB0041780	trans-Resveratrol 3,4'-disulfate	Correlation	-0.00133417	0.0377559	-0.0568102	-0.103473	0.0995974	-0.0105613	-0.00342228	0.0622425	-0.0739142	-0.0589545	-0.0238279	0.114955	0.209834	-0.00181279	0.049018	0.0402913	0.00638019	0.116523	-0.096221	-0.0219586	0.154798	0.078345	-0.10245	0.122625	-0.00911848	-0.187479	-0.0650589
HMDB0041780	trans-Resveratrol 3,4'-disulfate	P values	0.990043	0.722353	0.592736	0.329043	0.347575	0.920854	0.974316	0.557797	0.486239	0.578827	0.822607	0.277901	0.0459014	0.986394	0.644501	0.704543	0.952138	0.271358	0.364244	0.836322	0.142889	0.460413	0.333869	0.246874	0.931638	0.0751528	0.540079
HMDB0060643	Tizoxanide glucuronide	Correlation	-0.0384434	0.0615092	-0.00269943	-0.00021669	0.0703559	-0.0142597	0.0104092	-0.118102	0.0176017	-0.113075	0.0592571	0.0174396	-0.0016067	0.0288211	0.0148508	-0.00467587	-0.0518998	-0.0252582	-0.00697611	-0.0273695	0.0607495	0.036889	0.201749	0.0146926	-0.000116689	-0.0349426	-0.165907
HMDB0060643	Tizoxanide glucuronide	P values	0.719041	0.562455	0.97974	0.998374	0.507525	0.89328	0.92199	0.26487	0.868471	0.285889	0.576876	0.869671	0.98794	0.786243	0.888883	0.964914	0.62514	0.812149	0.947673	0.796772	0.567301	0.728477	0.0551453	0.89006	0.999124	0.742289	0.116023
HMDB0061172	O-Desmethylvenlafaxine glucuronide	Correlation	-0.0427989	0.0929727	-0.0403387	-0.031893	0.136486	-0.0336868	-0.0509881	0.00678174	-0.0681425	0.0213865	-0.0255245	0.00770004	-0.0417354	0.0484219	-0.00760666	-0.000950227	0.00306907	0.14824	0.0448637	-0.0613712	0.163019	-0.00394907	-0.151044	0.0126048	0.0801572	-0.00937855	0.0423842
HMDB0061172	O-Desmethylvenlafaxine glucuronide	P values	0.688763	0.380735	0.704211	0.764093	0.197035	0.751244	0.631239	0.949129	0.521004	0.840529	0.810205	0.942252	0.694469	0.648535	0.942951	0.992868	0.976966	0.160815	0.672829	0.563335	0.1226	0.970365	0.152956	0.905604	0.450071	0.929693	0.68996
HMDB0062305	1-(11Z-eicosenoyl)-glycero-3-phosphate	Correlation	-0.0666318	-0.0374391	-0.0216566	0.110669	-0.0675499	-0.0262909	-0.025754	0.128549	-0.036579	0.103291	0.0608379	0.666292	0.936671	0.232723	-0.0695857	-0.0587112	-0.0140499	-0.0400089	0.0414239	-0.0412566	0.012085	0.0249856	-0.0844794	0.145252	0.0583893	-0.0899269	-0.105726
HMDB0062305	1-(11Z-eicosenoyl)-glycero-3-phosphate	P values	0.532639	0.724589	0.838542	0.296333	0.524643	0.804618	0.808531	0.224607	0.730671	0.329898	0.566736	5.67975e-13	2.50652e-42	0.0264238	0.512195	0.580398	0.894841	0.706519	0.696637	0.697803	0.90948	0.81414	0.425935	0.169518	0.582479	0.396601	0.318563
HMDB0062309	1-(6Z,9Z,12Z,15Z-octadecatetraenoyl)-glycero-3-phosphate	Correlation	0.0170195	-0.113233	-0.0304295	-0.0779452	-0.0829951	0.0523457	0.0109276	0.0356058	-0.018814	0.00527907	-0.0596884	-0.0185927	-0.0129758	-0.0179461	0.130919	0.109057	0.50881	0.0859627	-0.0250864	-0.0159083	0.0111165	-0.0287702	-0.112032	0.00903371	-0.0135204	-0.0268574	0.330686
HMDB0062309	1-(6Z,9Z,12Z,15Z-octadecatetraenoyl)-glycero-3-phosphate	P values	0.873499	0.285212	0.774623	0.462712	0.434139	0.622167	0.918118	0.737573	0.859501	0.960391	0.574102	0.861137	0.90284	0.865921	0.216105	0.303466	2.60949e-07	0.417827	0.813403	0.881027	0.916707	0.786612	0.290386	0.932272	0.898783	0.800494	0.0013671
HMDB0062315	1-eicosanoyl-glycero-3-phosphate	Correlation	-0.0356278	0.0871005	-0.0382665	0.0802398	0.0334	-0.0572367	-0.0530829	0.0275267	-0.011359	-0.00666292	0.00539838	0.265792	0.154521	0.283499	-0.089582	-0.0962368	-0.0643232	0.0235384	-0.0566037	0.0591101	-0.0523942	-0.087783	0.190657	0.0057948	0.0984217	-0.0793841	-0.0297275
HMDB0062315	1-eicosanoyl-glycero-3-phosphate	P values	0.73885	0.411668	0.718753	0.449603	0.753294	0.589957	0.617264	0.79563	0.914898	0.95002	0.959496	0.0108833	0.143615	0.00646658	0.398421	0.364165	0.544681	0.824728	0.594084	0.577823	0.621844	0.407999	0.070257	0.956525	0.353325	0.454467	0.77969
HMDB0062468	Docosanoylcarnitine	Correlation	-0.0648628	0.0814736	-0.0428363	-0.00985504	0.101677	-0.0569402	-0.0574743	-0.119353	-0.0630598	-0.0325179	0.00491955	-0.0528007	-0.025677	-0.0606856	-0.0168817	-0.0251244	-0.0566635	-0.0533506	0.127244	-0.0201256	0.00188771	0.0871471	-0.065297	0.0902211	0.0482962	-0.028946	0.0597897
HMDB0062468	Docosanoylcarnitine	P values	0.543598	0.44264	0.686824	0.926131	0.337548	0.591888	0.588412	0.259806	0.552627	0.75961	0.963086	0.619139	0.809093	0.56771	0.873805	0.813126	0.593693	0.615488	0.229386	0.849817	0.985831	0.411417	0.538595	0.395051	0.649388	0.78534	0.57345
HMDB0124786	{[6-(5,7-dihydroxy-4-oxo-2-phenyl-3,4-dihydro-2H-1-benzopyran-8-yl)-3,4,5-trihydroxyoxan-2-yl]methoxy}sulfonic acid	Correlation	0.101372	0.352449	-0.0251654	0.261927	0.330245	0.00223846	0.0738787	-0.0201543	0.123354	-0.239825	-0.0499307	0.0501071	0.0251416	0.0569159	0.192027	0.15789	-0.0371471	0.134426	0.0410674	0.180672	0.0259526	-0.0700395	-0.0172005	0.0367365	-0.0430319	0.0485806	-0.0598224
HMDB0124786	{[6-(5,7-dihydroxy-4-oxo-2-phenyl-3,4-dihydro-2H-1-benzopyran-8-yl)-3,4,5-trihydroxyoxan-2-yl]methoxy}sulfonic acid	P values	0.341753	0.000611825	0.812826	0.0121404	0.00138872	0.983199	0.486449	0.849606	0.244057	0.02204	0.638342	0.637155	0.813	0.592047	0.0682264	0.13498	0.726652	0.203947	0.699122	0.0865635	0.807083	0.509441	0.871443	0.729556	0.685469	0.64746	0.573241
HMDB0125181	3,4,5-trihydroxy-6-[(2,4,5-trihydroxy-6-{[hydroxy(4-oxocyclohexa-2,5-dien-1-ylidene)methoxy]methyl}oxan-3-yl)oxy]oxane-2-carboxylic acid	Correlation	-0.0355642	-0.0580137	-0.0291825	0.096266	-0.0847993	-0.0128394	-0.0236186	0.156212	-0.0460071	0.089587	0.0225671	0.632157	0.909971	0.20228	-0.0363263	-0.0307082	0.0575516	-0.0282113	0.0321847	-0.032434	0.0258971	0.0385703	-0.0857446	0.155124	0.0427334	-0.0719262	-0.0790407
HMDB0125181	3,4,5-trihydroxy-6-[(2,4,5-trihydroxy-6-{[hydroxy(4-oxocyclohexa-2,5-dien-1-ylidene)methoxy]methyl}oxan-3-yl)oxy]oxane-2-carboxylic acid	P values	0.7393	0.584911	0.783629	0.364018	0.424179	0.903856	0.82414	0.139232	0.664984	0.398395	0.831852	1.81213e-11	8.7446e-36	0.0544954	0.732461	0.772615	0.58791	0.790662	0.761999	0.760211	0.807488	0.716615	0.419014	0.142041	0.687538	0.498073	0.456427
HMDB0125625	{[3,4-dihydroxy-5-(hydroxymethyl)-2-{[3,4,5-trihydroxy-6-(hydroxymethyl)oxan-2-yl]oxy}oxolan-2-yl]methoxy}sulfonic acid	Correlation	-0.163641	-0.104753	-0.0513343	-0.017835	-0.103692	0.033418	0.0794687	0.0132828	0.149538	0.156146	0.225695	-0.126401	-0.0931623	-0.1177	-0.141685	-0.101561	-0.108051	0.0548628	0.0938027	-0.0415917	-0.179368	0.0508484	0.00207144	-0.0093955	-0.00999948	0.168829	-0.0665503
HMDB0125625	{[3,4-dihydroxy-5-(hydroxymethyl)-2-{[3,4,5-trihydroxy-6-(hydroxymethyl)oxan-2-yl]oxy}oxolan-2-yl]methoxy}sulfonic acid	P values	0.123282	0.323061	0.62892	0.866744	0.328012	0.753165	0.453985	0.900552	0.157142	0.1394	0.0314707	0.232512	0.37976	0.26651	0.180353	0.338102	0.307976	0.605497	0.376479	0.695469	0.0888986	0.632175	0.984452	0.929566	0.925051	0.10965	0.530811
HMDB0125974	({4-[4,6-dihydroxy-3-(6-hydroxy-3-oxo-2,3-dihydro-1-benzofuran-2-yl)-2-methoxyphenyl]-2-methylbut-2-en-1-yl}oxy)sulfonic acid	Correlation	-0.113061	0.1156	-0.0415038	0.166421	0.062402	0.138555	0.18071	0.106532	0.110607	0.067071	0.0434952	-0.0341762	-0.0554218	-0.00551844	-0.0736393	-0.00114696	-0.042959	0.0814933	0.063922	-0.063723	-0.143571	0.0782702	0.00510232	0.0101197	0.116102	-0.108038	-0.0425383
HMDB0125974	({4-[4,6-dihydroxy-3-(6-hydroxy-3-oxo-2,3-dihydro-1-benzofuran-2-yl)-2-methoxyphenyl]-2-methylbut-2-en-1-yl}oxy)sulfonic acid	P values	0.288687	0.275198	0.696081	0.114882	0.556786	0.190268	0.0864956	0.314864	0.296605	0.527594	0.682264	0.74775	0.601822	0.958596	0.487867	0.991391	0.685974	0.44253	0.547198	0.548449	0.174561	0.460842	0.961716	0.924153	0.273105	0.308034	0.688891
HMDB0126376	2-[5-(2,4-dihydroxyphenyl)-6-(5-hydroxy-2,2-dimethyl-2H-chromene-6-carbonyl)-3-methylcyclohex-2-en-1-yl]benzene-1,3-diol	Correlation	0.00746987	-0.0793936	-0.0853337	-0.065576	-0.0568468	0.0127143	-0.00852164	0.23186	-0.0386503	-0.0194846	-0.131523	-0.0615403	-0.0536798	-0.0500632	-0.0256712	-0.031115	0.398275	-0.00718299	0.00149693	-0.11512	-0.272766	-0.585499	-0.210401	-0.306819	0.0416532	-0.173654	0.152183
HMDB0126376	2-[5-(2,4-dihydroxyphenyl)-6-(5-hydroxy-2,2-dimethyl-2H-chromene-6-carbonyl)-3-methylcyclohex-2-en-1-yl]benzene-1,3-diol	P values	0.944293	0.454412	0.421254	0.536857	0.592497	0.904788	0.936103	0.0270043	0.716053	0.854548	0.213975	0.562258	0.613307	0.637451	0.809135	0.769686	9.23603e-05	0.946124	0.988764	0.27721	0.00890058	1.08902e-09	0.045304	0.00309536	0.695041	0.099726	0.149849
HMDB0126695	2-(2,5-dihydroxy-4-methoxyphenyl)-6-[3,4,5-trihydroxy-6-(hydroxymethyl)oxan-2-yl]-3,4-dihydro-2H-1-benzopyran-3,5,7-triol	Correlation	-0.0184293	0.177888	-0.0296131	-0.0235781	0.232992	-0.0234286	-0.0444148	-0.116266	-0.0491047	-0.0724528	-0.0815195	0.0486428	0.00025311	0.0762687	0.052393	0.0605809	-0.0519559	0.0726537	0.00490889	-0.0477046	0.2137	0.0159727	-0.140766	0.00920581	0.0386013	0.0219822	-0.083182
HMDB0126695	2-(2,5-dihydroxy-4-methoxyphenyl)-6-[3,4,5-trihydroxy-6-(hydroxymethyl)oxan-2-yl]-3,4-dihydro-2H-1-benzopyran-3,5,7-triol	P values	0.863118	0.091609	0.780516	0.824437	0.0262457	0.825532	0.675918	0.272421	0.643915	0.494923	0.442382	0.647039	0.9981	0.47242	0.621852	0.568379	0.624766	0.493725	0.963166	0.653404	0.0419569	0.880549	0.183222	0.930985	0.716397	0.836148	0.433101
HMDB0127117	({6-[5,7-dihydroxy-2-(4-hydroxyphenyl)-4-oxo-4H-chromen-6-yl]-3,4,5-trihydroxyoxan-2-yl}methoxy)sulfonic acid	Correlation	0.107411	-0.122403	-0.0460178	-0.0932123	-0.0830522	0.0999328	0.044611	0.178218	0.000123373	-0.00490414	-0.101602	0.0150914	0.0874053	-0.0523204	0.278055	0.305407	0.135086	0.0858657	-0.0140654	0.160325	0.0362228	0.0757037	-0.0993626	0.126616	-0.063232	0.00173754	0.0166791
HMDB0127117	({6-[5,7-dihydroxy-2-(4-hydroxyphenyl)-4-oxo-4H-chromen-6-yl]-3,4,5-trihydroxyoxan-2-yl}methoxy)sulfonic acid	P values	0.313614	0.247737	0.664911	0.379503	0.433822	0.345946	0.674567	0.0909989	0.999074	0.963202	0.337909	0.887095	0.410028	0.622336	0.00761554	0.00324212	0.201714	0.418354	0.894725	0.128988	0.733195	0.475717	0.348719	0.231712	0.551541	0.986958	0.875308
HMDB0127916	(5-{5,7-dihydroxy-3-[(3,4,5-trihydroxyoxan-2-yl)oxy]-5H-chromen-2-yl}-2-hydroxyphenyl)oxidanesulfonic acid	Correlation	0.100767	0.353698	-0.0243771	0.262659	0.331187	0.000735605	0.0730772	-0.0202802	0.123511	-0.240642	-0.0502475	0.0505372	0.0234474	0.0590663	0.190734	0.156475	-0.0391084	0.132764	0.0402325	0.180875	0.0263704	-0.0694321	-0.0162803	0.0387117	-0.0438282	0.0497772	-0.0591392
HMDB0127916	(5-{5,7-dihydroxy-3-[(3,4,5-trihydroxyoxan-2-yl)oxy]-5H-chromen-2-yl}-2-hydroxyphenyl)oxidanesulfonic acid	P values	0.344656	0.000583208	0.818587	0.0118931	0.00134289	0.994479	0.491203	0.848677	0.24345	0.0215776	0.636211	0.634264	0.825394	0.578106	0.070141	0.138559	0.712833	0.209647	0.704954	0.0862053	0.804039	0.513129	0.878267	0.715621	0.679963	0.639377	0.577636
HMDB0128127	[2-methoxy-4-(3,5,6,7-tetrahydroxy-8aH-chromen-2-yl)phenyl]oxidanesulfonic acid	Correlation	0.0383519	-0.123671	0.0830383	-0.00318562	-0.132637	-0.0192219	-0.0316299	0.0829214	-0.0634197	0.12966	0.0159436	-0.0455118	-0.0565398	-0.0223704	-0.0264595	-7.31273e-05	0.0611069	0.184416	0.0330089	-0.0312372	-0.00320618	0.0485861	-0.103273	0.10054	-0.0151322	-0.00467743	0.0463183
HMDB0128127	[2-methoxy-4-(3,5,6,7-tetrahydroxy-8aH-chromen-2-yl)phenyl]oxidanesulfonic acid	P values	0.719681	0.242834	0.433899	0.976092	0.210084	0.856488	0.765983	0.434549	0.550358	0.220591	0.880765	0.668378	0.594501	0.833296	0.80339	0.999451	0.565019	0.0801282	0.756092	0.768807	0.975938	0.647423	0.329982	0.343011	0.886792	0.964902	0.662855
HMDB0128331	3-[3,5-dihydroxy-4-(sulfooxy)benzoyloxy]-4,5-dihydroxybenzoic acid	Correlation	-0.0300569	0.0146822	-0.0214591	-0.121595	0.0880982	0.0530025	0.063509	0.0783294	-0.0283597	0.0169257	0.0292731	0.110581	0.207616	-0.00676224	0.0492666	0.0548098	0.0139959	0.181127	-0.0241289	-0.0292764	0.128568	0.0886765	-0.140849	0.091764	0.010968	-0.129303	-0.0326325
HMDB0128331	3-[3,5-dihydroxy-4-(sulfooxy)benzoyloxy]-4,5-dihydroxybenzoic acid	P values	0.77854	0.890137	0.839995	0.250899	0.406312	0.617798	0.549796	0.460502	0.789586	0.87348	0.782974	0.29672	0.0482996	0.949275	0.642821	0.605845	0.895243	0.0857601	0.820403	0.78295	0.224537	0.403225	0.182961	0.386984	0.917816	0.221877	0.758788
HMDB0128381	3-[3,5-dihydroxy-4-(sulfooxy)benzoyloxy]-2,4,5-trihydroxybenzoic acid	Correlation	-0.0452263	-0.0286487	-0.0581918	-0.102843	0.0266059	0.0935378	0.110682	0.209912	0.0525366	0.0374145	0.0138641	-0.0431607	-0.00570562	-0.0629041	0.0379496	0.0517965	0.0370513	0.181406	0.0633627	-0.0897333	0.0732549	0.041	-0.129139	-0.050269	-0.00286117	-0.0347754	0.136914
HMDB0128381	3-[3,5-dihydroxy-4-(sulfooxy)benzoyloxy]-2,4,5-trihydroxybenzoic acid	P values	0.672096	0.787492	0.583757	0.332008	0.802324	0.377834	0.296273	0.0458183	0.620896	0.724762	0.896224	0.684578	0.957193	0.55361	0.720987	0.62583	0.727329	0.0852712	0.550717	0.397622	0.490147	0.699593	0.222467	0.636066	0.978526	0.743479	0.195623
HMDB0129448	[2,6-dihydroxy-3-(3,5,6,7-tetrahydroxy-4-oxo-4H-chromen-2-yl)phenyl]oxidanesulfonic acid	Correlation	-0.0321969	-0.0132627	-0.0103911	0.023262	-0.0186192	-0.0158747	-0.0226296	0.176798	-0.0426235	0.109275	0.0614516	0.0761851	0.0779026	0.0520153	-0.0107179	-0.029364	-0.0299625	-0.0475814	0.0143308	-0.0369919	-0.0175102	0.0908097	0.00580112	0.0472256	-0.0126367	0.0278593	-0.100899
HMDB0129448	[2,6-dihydroxy-3-(3,5,6,7-tetrahydroxy-4-oxo-4H-chromen-2-yl)phenyl]oxidanesulfonic acid	P values	0.76322	0.900702	0.922125	0.826754	0.860941	0.881277	0.831393	0.0936468	0.6883	0.302495	0.562822	0.472907	0.462957	0.62437	0.919684	0.782316	0.777993	0.654242	0.892751	0.727749	0.869149	0.391962	0.956477	0.656664	0.905367	0.793215	0.341279
HMDB0133920	3,4,5-trihydroxy-6-{[(6E)-3-oxo-1,7-diphenylhepta-4,6-dien-1-yl]oxy}oxane-2-carboxylic acid	Correlation	-0.0328927	0.113462	-0.0483629	-0.0586328	0.17109	-0.0420288	-0.058588	-0.0590975	-0.0649527	-0.0379455	-0.0400527	-0.00299217	-0.0423317	0.0321276	0.037151	0.044215	0.0275116	0.131954	0.0126415	-0.0509193	0.20116	-0.00333218	-0.130419	-0.07428	0.0386067	-0.0336931	-0.0456084
HMDB0133920	3,4,5-trihydroxy-6-{[(6E)-3-oxo-1,7-diphenylhepta-4,6-dien-1-yl]oxy}oxane-2-carboxylic acid	P values	0.758259	0.284233	0.648936	0.580904	0.104907	0.692428	0.581193	0.577905	0.540742	0.721015	0.706212	0.977543	0.690324	0.762409	0.726624	0.677295	0.79574	0.212462	0.905331	0.6317	0.0558745	0.974992	0.217877	0.484078	0.716359	0.751199	0.667715
HMDB0135477	3-(3,4-dimethoxyphenyl)-N-[2-(3,4-dimethoxyphenyl)ethyl]-3-hydroxypropanimidic acid	Correlation	-0.0798863	-0.0825195	-0.0398498	-0.0519229	-0.0655888	-0.0461344	-0.037942	0.0675468	-0.0276181	0.0584431	0.0147202	-0.00322556	0.0127237	-0.0161429	-0.108541	-0.08897	-0.00886846	-0.127362	0.0607391	-0.0477724	-0.0122768	0.0473482	-0.0990058	0.0152961	0.0966191	-0.00180249	0.0624574
HMDB0135477	3-(3,4-dimethoxyphenyl)-N-[2-(3,4-dimethoxyphenyl)ethyl]-3-hydroxypropanimidic acid	P values	0.454176	0.436786	0.707633	0.624986	0.536777	0.664113	0.72104	0.524662	0.794966	0.58213	0.889855	0.975792	0.904719	0.879286	0.305775	0.401665	0.933508	0.228952	0.567368	0.652943	0.90805	0.655829	0.350461	0.885574	0.362253	0.986471	0.556436
HMDB0142532	4-[(1E)-1-{4-[2-(dimethylamino)ethoxy]phenyl}-2-phenylbut-1-en-1-yl]-2-methoxyphenol	Correlation	-0.0496512	0.34069	-0.0590244	0.277293	0.289492	-0.047697	0.071332	0.102975	0.128261	-0.121549	0.0416899	0.159612	-0.0112951	0.260811	0.0160302	0.00544781	-0.00559686	0.015608	-0.00149366	0.0630735	-0.0402463	-0.0324973	-0.0109985	0.117515	0.0214218	-0.00141635	0.0808534
HMDB0142532	4-[(1E)-1-{4-[2-(dimethylamino)ethoxy]phenyl}-2-phenylbut-1-en-1-yl]-2-methoxyphenol	P values	0.642121	0.000951498	0.578376	0.00779011	0.00538142	0.653456	0.501638	0.331389	0.225652	0.251079	0.694785	0.130723	0.915374	0.0125262	0.880122	0.959126	0.958008	0.883257	0.988789	0.552541	0.704857	0.759757	0.917589	0.267268	0.840269	0.989369	0.446133
HMDB0000241	Protoporphyrin IX	Correlation	-0.0992976	0.0858554	-0.0387235	0.115986	0.0360557	-0.0633841	-0.0571804	-0.152629	-0.0468937	-0.0066943	-0.0143389	0.0861394	0.0346575	0.105296	-0.0770337	-0.0808529	-0.0641153	-0.065546	-0.0335754	-0.0185679	-0.0747223	-0.04006	0.11221	-0.000727525	0.0893719	-0.0719365	-0.0495641
HMDB0000241	Protoporphyrin IX	P values	0.351773	0.41841	0.715538	0.273588	0.73438	0.550582	0.590324	0.148643	0.658926	0.949784	0.892691	0.416867	0.744319	0.320547	0.467976	0.446135	0.545985	0.537044	0.75204	0.861321	0.481472	0.706161	0.289616	0.994539	0.399533	0.498011	0.640813
HMDB0000570	Coproporphyrin III	Correlation	-0.00334756	0.164323	-0.0154049	-0.0110935	0.200249	-0.0282815	-0.0329189	-0.101371	-0.0506495	-0.0657193	-0.0367127	-0.0117567	0.019729	-0.0356532	-0.0679873	-0.0425548	0.0191117	0.014919	0.0919406	-0.0333729	0.0312478	0.0990036	-0.00638509	0.0198948	0.0184498	-0.0279327	-0.0241085
HMDB0000570	Coproporphyrin III	P values	0.975019	0.119595	0.884766	0.916879	0.0570183	0.790153	0.756737	0.339015	0.63351	0.535966	0.729724	0.911929	0.852743	0.737237	0.521956	0.688776	0.857302	0.888377	0.386067	0.753488	0.76873	0.350472	0.952101	0.85152	0.862194	0.792682	0.820553
HMDB0002160	Harderoporphyrinogen	Correlation	-0.0134351	-0.0340719	-0.0291448	-0.00836252	-0.0308786	0.000350843	-0.0191307	0.177603	0.00672881	0.103133	0.102759	0.196569	0.231673	0.107519	-0.0256191	-0.0416606	-0.0343543	-0.0914959	-0.0192546	-0.0232252	-0.0525807	0.109581	0.0180982	-0.00926119	-0.0209766	0.0676219	-0.169419
HMDB0002160	Harderoporphyrinogen	P values	0.899985	0.748495	0.783901	0.937294	0.771387	0.997367	0.857161	0.0921391	0.949526	0.330642	0.332408	0.0618332	0.0271313	0.310376	0.809515	0.694989	0.74648	0.388379	0.856246	0.827023	0.620603	0.301133	0.864795	0.930571	0.843546	0.5242	0.108396
HMDB0002486	Taurochenodeoxycholate-3-sulfate	Correlation	-0.00391615	0.187196	-0.0690966	0.0385401	0.169495	-0.0458457	-0.0397552	0.168371	-0.00534956	-0.0295636	-0.0720537	0.381866	0.252221	0.381013	-0.0885995	-0.083796	-0.0675492	-0.073853	-0.0328731	0.0348747	-0.00126174	0.033276	0.0947463	-0.0653558	0.203072	-0.0675003	0.0594091
HMDB0002486	Taurochenodeoxycholate-3-sulfate	P values	0.970778	0.0756024	0.515172	0.716828	0.108237	0.666089	0.708296	0.11063	0.959862	0.780873	0.497309	0.00018772	0.0158695	0.000194571	0.403636	0.429701	0.524648	0.486601	0.757064	0.742772	0.990529	0.754181	0.371675	0.538228	0.0535361	0.524949	0.575898
HMDB0002577	Cholic acid glucuronide	Correlation	-0.00365179	2.35603e-05	-0.00994463	-0.0382898	0.0127575	-0.0162982	-0.0181384	-0.0315724	-0.0291624	0.0716784	0.117653	0.0440909	-0.00706608	0.0754794	-0.00740657	-0.0247408	-0.0493566	0.0447388	0.010029	-0.0382529	0.189722	-0.0190226	0.0496788	0.0958878	0.0605998	-0.00996568	0.0808849
HMDB0002577	Cholic acid glucuronide	P values	0.97275	0.999823	0.925461	0.71859	0.904466	0.878133	0.864498	0.766396	0.783774	0.499558	0.266703	0.678151	0.947	0.477029	0.94445	0.815928	0.642213	0.673688	0.924831	0.71885	0.0716693	0.85796	0.64004	0.365915	0.568258	0.925304	0.445955
HMDB0002596	Deoxycholic acid 3-glucuronide	Correlation	-0.0819471	0.281961	-0.0607847	0.1957	0.260172	-0.0392045	0.0835934	0.165532	0.153235	-0.165898	0.0249609	0.16573	0.11943	0.156689	0.0170192	0.00165079	-0.0795908	0.0166038	0.0648379	0.0671924	-0.0861018	-0.00270753	-0.0331321	0.154046	0.0528727	0.0191901	0.0230579
HMDB0002596	Deoxycholic acid 3-glucuronide	P values	0.44258	0.0067745	0.567076	0.0630172	0.0127518	0.712158	0.430821	0.116861	0.147019	0.116042	0.81432	0.116417	0.259497	0.138012	0.872786	0.987609	0.453289	0.875866	0.54146	0.526845	0.417071	0.979679	0.75521	0.144866	0.61866	0.856722	0.82825
HMDB0004051	Aerobactin	Correlation	0.0182489	-0.0327025	-0.0216682	-0.154725	0.019015	-0.0604132	-0.0508804	-0.125204	0.276862	0.0402637	0.0375893	0.144946	0.160223	0.0885133	-0.00597647	-0.0148701	-0.00642086	-0.0431713	-0.260274	-0.0400522	0.00950086	0.153095	0.165808	-0.202309	-0.105342	0.312822	-0.15731
HMDB0004051	Aerobactin	P values	0.864445	0.758287	0.838457	0.143082	0.858016	0.569452	0.631961	0.237001	0.00789016	0.704736	0.723528	0.170426	0.129237	0.404095	0.955163	0.88874	0.951833	0.684504	0.0127158	0.706216	0.928779	0.147394	0.116244	0.05446	0.320332	0.00253579	0.136439
HMDB0004838	Galabiosylceramide (d18:1/26:1(17Z))	Correlation	0.0594085	-0.137197	-0.0363272	-0.139376	-0.120342	-0.0495375	-0.0518044	0.0781638	-0.0426319	0.109017	-0.0843311	-0.00678494	-0.0308884	0.0162069	-0.0425275	-0.0390222	-0.0148985	-0.0527949	-0.00747092	-0.0443275	0.231857	0.0755478	-0.0357901	0.128578	0.0281151	-0.0626118	0.0549352
HMDB0004838	Galabiosylceramide (d18:1/26:1(17Z))	P values	0.578066	0.194693	0.732455	0.187629	0.255848	0.640993	0.625777	0.461453	0.688241	0.303645	0.426751	0.949105	0.771317	0.878811	0.688966	0.713438	0.888529	0.619178	0.943968	0.676519	0.0270063	0.476629	0.736264	0.224502	0.79136	0.555458	0.60502
HMDB0007032	DG(14:0/22:5(4Z,7Z,10Z,13Z,16Z)/0:0)	Correlation	0.011799	-0.0300244	-0.0833861	-0.0261447	-0.0242959	0.0131475	0.0227158	0.0830191	0.0133651	-0.155154	-0.076921	-0.11845	-0.107434	-0.0927807	0.133165	0.124743	0.19073	0.109436	-0.130371	0.065128	-0.251202	-0.404061	-0.00625805	-0.106418	-0.122272	-0.128175	-0.0351722
HMDB0007032	DG(14:0/22:5(4Z,7Z,10Z,13Z,16Z)/0:0)	P values	0.912113	0.777546	0.431969	0.805683	0.819181	0.90156	0.83076	0.434006	0.89994	0.141963	0.46863	0.263454	0.310764	0.381724	0.208259	0.238745	0.0701472	0.301779	0.21805	0.539648	0.0163129	7.12795e-05	0.953053	0.315385	0.248247	0.225968	0.740655
HMDB0007875	PC(14:0/18:3(6Z,9Z,12Z))	Correlation	0.00610982	-0.149636	-0.0255534	-0.0760139	-0.130007	0.0362909	-0.0110758	-0.0585752	0.0504876	-0.00853568	-0.156649	0.0318898	-0.00773277	0.0568738	0.239656	0.223546	0.186583	-0.0491347	-0.0637586	0.151774	0.170108	-0.0513633	-0.0143802	0.103194	-0.0532525	0.022632	0.124587
HMDB0007875	PC(14:0/18:3(6Z,9Z,12Z))	P values	0.954423	0.156867	0.809994	0.473905	0.21935	0.732712	0.917011	0.581276	0.634597	0.935998	0.138114	0.764116	0.942007	0.592322	0.0221361	0.0331674	0.076582	0.643712	0.548225	0.15096	0.106947	0.628726	0.892383	0.330353	0.616139	0.831375	0.239336
HMDB0007930	PC(14:1(9Z)/P-18:1(11Z))	Correlation	-0.00436606	-0.135506	-0.027148	-0.0462403	-0.124453	0.0316022	-0.0140112	-0.0437525	0.0412252	-0.0145658	-0.162353	0.048766	-0.00891674	0.0844412	0.247836	0.23354	0.171144	-0.0374361	-0.0590277	0.160981	0.141019	-0.0463258	-0.00349119	0.0928994	-0.0391984	0.0234893	0.129648
HMDB0007930	PC(14:1(9Z)/P-18:1(11Z))	P values	0.967422	0.200301	0.798381	0.663389	0.239846	0.766182	0.895129	0.680486	0.698022	0.891003	0.124156	0.646205	0.933147	0.426146	0.0178556	0.0258847	0.104795	0.72461	0.578355	0.12741	0.18243	0.662804	0.973799	0.381112	0.712201	0.825087	0.220633
HMDB0009151	PE(18:3(9Z,12Z,15Z)/14:0)	Correlation	0.0501791	0.0614154	0.257973	0.0746173	0.0488879	-0.00155024	0.0134158	0.127618	0.0723675	-0.0262855	-0.189647	-0.049515	-0.0749212	-0.0126717	0.076862	0.070621	0.0632851	0.0373075	-0.100778	-0.066279	-0.0610698	-0.0994021	0.0073337	-0.119681	-0.0928466	0.0338752	-0.116811
HMDB0009151	PE(18:3(9Z,12Z,15Z)/14:0)	P values	0.638582	0.563053	0.0135558	0.48209	0.64538	0.988364	0.899562	0.228008	0.495433	0.804657	0.0717838	0.641144	0.480303	0.905106	0.468972	0.505923	0.551206	0.725518	0.341861	0.532491	0.565256	0.348526	0.944995	0.258488	0.381384	0.749899	0.270166
HMDB0009212	PE(18:4(6Z,9Z,12Z,15Z)/24:1(15Z))	Correlation	0.0220361	0.0247355	-0.0877769	0.0577615	0.000287966	-0.0508303	-0.0453677	0.138697	-0.083509	-0.151454	-0.157177	-0.111349	-0.100781	-0.087403	-0.0374698	-0.0305618	0.209012	0.0145741	-0.145644	-0.0711442	-0.225272	-0.293546	-0.0399958	-0.200301	-0.107498	-0.214624	-0.0632636
HMDB0009212	PE(18:4(6Z,9Z,12Z,15Z)/24:1(15Z))	P values	0.836669	0.815967	0.408032	0.586547	0.997838	0.632297	0.669366	0.18981	0.431289	0.151833	0.136775	0.293354	0.341845	0.41004	0.724372	0.77367	0.0467785	0.890941	0.168355	0.502768	0.0317993	0.00474221	0.706611	0.0569524	0.310472	0.0410567	0.551342
HMDB0009639	PE(22:5(4Z,7Z,10Z,13Z,16Z)/22:6(4Z,7Z,10Z,13Z,16Z,19Z))	Correlation	0.0782675	0.21021	-0.0354026	-0.027833	0.280054	-0.00905909	-0.0426884	-0.0857467	-0.0614463	-0.191759	-0.175569	-0.00345783	-0.00966588	0.00297294	0.169728	0.162015	-0.0545368	0.127677	-0.020056	0.0306824	0.240305	0.0221635	-0.199968	-0.0541825	-0.0285786	0.00829981	-0.106741
HMDB0009639	PE(22:5(4Z,7Z,10Z,13Z,16Z)/22:6(4Z,7Z,10Z,13Z,16Z,19Z))	P values	0.463402	0.0455047	0.739017	0.793406	0.00717425	0.932082	0.687849	0.419002	0.562856	0.0686198	0.095987	0.97405	0.927545	0.977688	0.107744	0.124952	0.607645	0.227792	0.850331	0.7728	0.0217674	0.834816	0.0573748	0.609983	0.788	0.937763	0.313912
HMDB0010332	Bilirubin glucuronide	Correlation	-0.0448149	0.0140463	-0.0304866	0.0811325	0.00598249	-0.015921	-0.0307313	0.0969769	-0.0451192	0.0574876	0.0362457	0.649943	0.898291	0.24041	-0.0305386	-0.0185065	-0.0377809	-0.0162776	0.006373	-0.0231845	0.0741216	0.0488801	-0.117486	0.131109	0.0395017	-0.0716095	-0.152574
HMDB0010332	Bilirubin glucuronide	P values	0.67491	0.894868	0.774212	0.444559	0.955118	0.880933	0.772449	0.36047	0.671072	0.588326	0.733033	3.15068e-12	1.53524e-33	0.021708	0.773837	0.861775	0.722177	0.878286	0.952192	0.827322	0.485014	0.645433	0.267389	0.215434	0.710073	0.499972	0.148791
HMDB0010551	TG(22:5(7Z,10Z,13Z,16Z,19Z)/20:4(5Z,8Z,11Z,14Z)/22:6(4Z,7Z,10Z,13Z,16Z,19Z))	Correlation	0.0529921	-0.14867	-0.0304623	-0.15619	-0.124825	-0.0497676	-0.0525433	0.0660336	-0.0299379	0.117538	-0.0815305	-0.00560051	-0.0248546	0.0128193	-0.0362284	-0.033124	0.00555677	-0.0661954	-0.00522827	-0.0490215	0.227157	0.068429	-0.027103	0.126776	0.0338983	-0.0492495	0.0567862
HMDB0010551	TG(22:5(7Z,10Z,13Z,16Z,19Z)/20:4(5Z,8Z,11Z,14Z)/22:6(4Z,7Z,10Z,13Z,16Z,19Z))	P values	0.61986	0.159591	0.774387	0.139288	0.238434	0.639441	0.620852	0.534013	0.77817	0.267173	0.442321	0.957981	0.815097	0.904006	0.733155	0.755268	0.958309	0.53301	0.960772	0.644477	0.0303585	0.519249	0.798709	0.231117	0.749734	0.642936	0.592893
HMDB0010702	CerP(d18:1/20:0)	Correlation	0.0309002	-0.149893	-0.0203298	-0.13221	-0.113904	0.0317636	-0.0019806	-0.0667465	0.0665026	0.00694636	-0.122526	0.0090681	-0.00297422	0.0168471	0.132687	0.119453	0.214356	-0.075498	-0.0720009	0.0749125	0.228369	-0.0416351	-0.0287376	0.0988702	-0.0761883	-0.00217569	0.121926
HMDB0010702	CerP(d18:1/20:0)	P values	0.772492	0.156148	0.848312	0.21157	0.282348	0.765022	0.985134	0.529597	0.531106	0.947896	0.247261	0.932015	0.977678	0.874062	0.209912	0.259404	0.0413164	0.47692	0.497626	0.480354	0.0294627	0.695167	0.786848	0.351124	0.472889	0.98367	0.249599
HMDB0011146	DG(16:0e/18:0/0:0)	Correlation	0.0144412	-0.152235	-0.0227288	-0.103005	-0.125287	0.031038	-0.00832818	-0.068144	0.0607829	0.00599558	-0.135037	0.020364	-0.00683976	0.0379729	0.184035	0.169099	0.196692	-0.0631345	-0.0641601	0.113151	0.201779	-0.0514357	-0.0136969	0.106964	-0.0570047	0.0141325	0.125634
HMDB0011146	DG(16:0e/18:0/0:0)	P values	0.892538	0.149708	0.830665	0.331247	0.236688	0.77024	0.937551	0.520995	0.567087	0.95502	0.201878	0.848059	0.948695	0.720822	0.0807655	0.109075	0.0616675	0.552156	0.545704	0.285565	0.0551083	0.628242	0.897469	0.312896	0.591468	0.894227	0.235381
HMDB0013056	S-(11-OH-9-deoxy-delta9,12-PGD2)-glutathione	Correlation	0.0180904	-0.039715	-0.0389939	-0.171175	0.0167145	-0.0623893	-0.0554136	-0.133359	0.246363	0.0536925	0.0769903	0.176959	0.192301	0.110942	-0.0214933	-0.0310479	-0.0111298	-0.0489998	-0.230108	-0.04361	0.0141508	0.162013	0.135642	-0.178969	-0.0760075	0.283735	-0.14755
HMDB0013056	S-(11-OH-9-deoxy-delta9,12-PGD2)-glutathione	P values	0.865612	0.708577	0.713638	0.104732	0.875045	0.556867	0.601875	0.207591	0.0185692	0.613223	0.468228	0.093343	0.0678263	0.295136	0.839743	0.770169	0.916608	0.644624	0.0282149	0.681471	0.89409	0.124958	0.199846	0.0896232	0.473942	0.00642057	0.162796
HMDB0029334	Nummularine B	Correlation	-0.0228109	-0.0338302	-0.0373018	-0.00374712	-0.036292	-0.00562743	-0.0207731	0.159045	-0.0104771	0.100344	0.11685	0.168773	0.18823	0.101611	-0.0339484	-0.0515446	-0.0471082	-0.0989802	-0.0072903	-0.0366119	-0.0778	0.127938	0.0227699	-0.00542281	-0.00299374	0.0518132	-0.152017
HMDB0029334	Nummularine B	P values	0.83101	0.75022	0.725559	0.971879	0.732704	0.957779	0.845045	0.132112	0.921482	0.343955	0.270006	0.109769	0.0739721	0.337865	0.749376	0.627513	0.657464	0.350586	0.94532	0.730438	0.463548	0.226834	0.830363	0.959313	0.977532	0.625719	0.150298
HMDB0029335	Mucronine D	Correlation	0.0761769	0.149451	0.158277	0.165031	0.123906	-0.00476344	-0.011026	0.0501589	0.0356042	-0.111476	-0.182561	-0.0751149	-0.06622	-0.0604975	0.135178	0.113453	0.0536855	0.0630712	-0.0774918	0.0172984	-0.121931	-0.117604	-0.0521076	-0.150957	-0.0919341	0.0284471	-0.131021
HMDB0029335	Mucronine D	P values	0.475466	0.157386	0.134015	0.117989	0.241935	0.964257	0.917383	0.636807	0.737585	0.292801	0.0832679	0.479166	0.532857	0.568913	0.201404	0.28427	0.613269	0.552555	0.465326	0.870718	0.249582	0.266906	0.623754	0.153196	0.386101	0.788953	0.215744
HMDB0029361	Alkaloid RC	Correlation	-0.0466211	0.0866367	-0.0183993	-0.0893014	0.161412	0.159487	0.132239	-0.0880388	0.0965968	-0.134747	-0.148194	0.0158592	-0.00870867	0.0325154	0.388188	0.389518	-0.0283355	0.236003	-0.0548745	0.163053	0.114979	-0.0316029	-0.160752	0.0524114	-0.00505788	0.0546662	-0.0394121
HMDB0029361	Alkaloid RC	P values	0.662589	0.414172	0.862568	0.399907	0.126382	0.131028	0.211469	0.406629	0.362364	0.202858	0.160948	0.881392	0.934704	0.759627	0.000143463	0.000135478	0.789761	0.024315	0.60542	0.122521	0.2778	0.766177	0.12796	0.621729	0.962049	0.606792	0.710701
HMDB0029550	Amitenone	Correlation	0.0804798	0.209934	-0.0355336	-0.0264239	0.279319	-0.00899874	-0.0428189	-0.0854531	-0.0617361	-0.193289	-0.17649	-0.0050669	-0.010307	0.00100056	0.171607	0.163436	-0.0548983	0.128526	-0.020436	0.0321917	0.239599	0.0220473	-0.199956	-0.0546863	-0.029656	0.00816583	-0.107984
HMDB0029550	Amitenone	P values	0.450819	0.0457954	0.738087	0.80365	0.0073338	0.932534	0.686945	0.420602	0.561012	0.0663988	0.0942299	0.961981	0.922754	0.99249	0.103846	0.121634	0.605263	0.224689	0.847529	0.761949	0.0221689	0.835669	0.05739	0.606659	0.780206	0.938766	0.308276
HMDB0030530	Janthitrem F	Correlation	0.0439943	0.127685	0.246151	0.148963	0.10172	0.02026	0.0308511	0.101426	0.0694576	-0.0779523	-0.163946	-0.0505399	-0.0669444	-0.0212239	0.114039	0.101819	0.0570873	0.0579929	-0.0774355	-0.0286497	-0.134469	-0.119015	0.00522985	-0.14792	-0.0887527	0.028682	-0.13917
HMDB0030530	Janthitrem F	P values	0.680536	0.227762	0.0186737	0.158761	0.337346	0.848827	0.771586	0.33875	0.512973	0.462671	0.120459	0.634246	0.528375	0.841726	0.281775	0.336873	0.59093	0.585046	0.465651	0.787485	0.203801	0.261166	0.96076	0.161731	0.40282	0.787251	0.188289
HMDB0030557	Tracheloside	Correlation	-0.0591457	-0.135015	-0.0263788	-0.12771	-0.111536	-0.0442586	-0.041918	-0.0732573	-0.0721508	-0.0630069	-0.0734438	-0.0608167	-0.0596359	-0.0437429	-0.0339557	-0.0464175	-0.0559582	-0.176278	0.0268407	-0.0521188	-0.0403608	0.047484	-0.014959	-0.0437629	0.0474949	-0.0831973	0.0668076
HMDB0030557	Tracheloside	P values	0.579752	0.201952	0.803978	0.227671	0.292539	0.676995	0.693199	0.490133	0.496728	0.552961	0.489025	0.566872	0.574439	0.680552	0.749324	0.662177	0.598304	0.0946315	0.800616	0.623679	0.704057	0.654905	0.888079	0.680414	0.65483	0.433016	0.52922
HMDB0030915	Alliospiroside D	Correlation	-0.0691846	-0.0372532	-0.0204125	0.120129	-0.0698856	-0.0230342	-0.0241408	0.125687	-0.0382734	0.106409	0.0732471	0.661965	0.930965	0.230884	-0.0739982	-0.0620108	-0.0207152	-0.0396585	0.0266087	-0.0328639	-0.000850308	0.0260105	-0.0840943	0.145926	0.0503051	-0.0943751	-0.126115
HMDB0030915	Alliospiroside D	P values	0.51702	0.725902	0.847702	0.256698	0.510374	0.828424	0.820316	0.235181	0.718705	0.315428	0.490194	9.03122e-13	1.02757e-40	0.0276732	0.485742	0.559267	0.845472	0.708974	0.802304	0.75713	0.993618	0.806661	0.428055	0.167523	0.635823	0.37356	0.233579
HMDB0031150	Pyrophaeophorbide a	Correlation	-0.0741573	-0.0512995	-0.0228188	0.109572	-0.0823073	-0.0294154	-0.0311743	0.137679	-0.04485	0.112387	0.0707418	0.66666	0.938246	0.231932	-0.0688293	-0.0594618	-0.0193862	-0.0416593	0.0416287	-0.0418813	0.0125727	0.0285909	-0.089413	0.151997	0.062262	-0.0916892	-0.105138
HMDB0031150	Pyrophaeophorbide a	P values	0.48728	0.629153	0.830004	0.301173	0.43797	0.781945	0.769259	0.193114	0.672923	0.288852	0.505193	5.45809e-13	8.4624e-43	0.0269553	0.516802	0.575559	0.855274	0.694998	0.695212	0.693454	0.905843	0.787911	0.399315	0.150354	0.557673	0.387373	0.321274
HMDB0032719	Isofumonisin B1	Correlation	0.0488633	-0.0427974	-0.0333121	-0.164622	0.0100989	-0.056213	-0.0490388	-0.106556	0.234747	0.0523626	0.0454742	0.161854	0.175042	0.102206	-0.00612895	-0.00929626	-0.00106722	-0.0542569	-0.226033	-0.0417972	0.0299493	0.153725	0.147127	-0.152683	-0.0922848	0.272293	-0.153443
HMDB0032719	Isofumonisin B1	P values	0.647419	0.687094	0.753923	0.118914	0.924309	0.596636	0.64436	0.314757	0.0251047	0.622055	0.668636	0.125332	0.0970042	0.335031	0.95402	0.930309	0.991989	0.609492	0.0312105	0.694039	0.778088	0.145715	0.164018	0.148498	0.384284	0.00902413	0.146465
HMDB0032834	7-Acetoxy-6-hydroxylimonin	Correlation	-0.111412	0.0929029	-0.0458545	0.118119	0.0427042	-0.068201	-0.0577311	-0.132725	-0.0528307	-0.00856402	-0.0225578	0.110218	0.0500441	0.129771	-0.0808463	-0.0832928	-0.0782365	-0.0561505	-0.0533123	-0.0251783	-0.0654682	-0.0376844	0.10093	0.0142947	0.0885674	-0.0727515	-0.0444344
HMDB0032834	7-Acetoxy-6-hydroxylimonin	P values	0.295823	0.381094	0.666029	0.264801	0.68774	0.520646	0.586744	0.209782	0.61894	0.935786	0.83192	0.298315	0.637579	0.220193	0.446172	0.432486	0.461036	0.597046	0.615742	0.812732	0.537528	0.722857	0.34113	0.893019	0.403807	0.493142	0.675783
HMDB0033425	Tsugaric acid A 21-glucosyl ester	Correlation	0.132931	0.163304	-0.0333845	0.0347431	0.207118	0.00135338	-0.0348482	-0.0432644	-0.0568907	-0.199479	-0.180164	-0.0583374	-0.0231754	-0.0715686	0.215413	0.193705	-0.048243	0.154007	-0.0129259	0.0932712	0.171109	0.00230699	-0.173731	-0.075921	-0.0473665	0.00648627	-0.115341
HMDB0033425	Tsugaric acid A 21-glucosyl ester	P values	0.21166	0.121939	0.753405	0.74371	0.048852	0.989842	0.742961	0.68386	0.592211	0.0579998	0.0874678	0.582814	0.827389	0.500217	0.0403013	0.0658055	0.649749	0.14497	0.903211	0.379201	0.104868	0.982685	0.0995721	0.474447	0.655705	0.951343	0.276281
HMDB0033703	Coroloside	Correlation	0.0174154	-0.0358911	-0.0393736	-0.16115	0.0184714	-0.0592678	-0.0522564	-0.13264	0.255718	0.0539658	0.0769123	0.180364	0.197688	0.111608	-0.0206882	-0.0289241	-0.0116517	-0.0513369	-0.232337	-0.0366078	0.00663937	0.152014	0.142001	-0.187136	-0.0826905	0.302017	-0.151117
HMDB0033703	Coroloside	P values	0.870582	0.735548	0.710971	0.127006	0.862034	0.576808	0.622762	0.210075	0.0144254	0.611415	0.46868	0.0871104	0.0603345	0.292228	0.84567	0.785498	0.912713	0.628902	0.026682	0.730467	0.950196	0.150306	0.179372	0.0756985	0.435833	0.00362014	0.152757
HMDB0034091	Ponasteroside A	Correlation	-0.048714	-0.01268	-0.0376675	0.13091	-0.0518518	-0.0142384	-0.0176951	0.143355	-0.0369251	0.0711072	0.0664922	0.651976	0.906855	0.236155	-0.0847695	-0.0734042	-0.0360813	-0.0400069	-0.0253255	-0.0226046	-0.00586533	0.0240991	-0.065095	0.132955	0.0120536	-0.118447	-0.14961
HMDB0034091	Ponasteroside A	P values	0.648424	0.905044	0.722977	0.216136	0.625461	0.893438	0.867779	0.175217	0.728221	0.502991	0.531171	2.56056e-12	3.70839e-35	0.0242205	0.424343	0.48926	0.734198	0.706533	0.811657	0.831577	0.955996	0.820622	0.539854	0.208985	0.909714	0.263465	0.15694
HMDB0034330	Physalin E	Correlation	-0.126608	-0.187053	-0.0558332	-0.105443	-0.159466	-0.0814343	-0.0778436	-0.0393219	-0.110124	0.0925877	0.117469	-0.0442351	-0.0173461	-0.0544653	-0.105754	-0.116729	-0.0562103	-0.0591321	0.258188	-0.117123	-0.169038	0.0528027	0.0605304	0.0938862	0.0601308	0.096998	-0.00158249
HMDB0034330	Physalin E	P values	0.234397	0.0758297	0.599123	0.319867	0.13108	0.442861	0.463297	0.711335	0.298731	0.382719	0.267459	0.677156	0.870364	0.608116	0.318433	0.270503	0.596654	0.577682	0.0134752	0.268879	0.109204	0.619126	0.568702	0.376052	0.571261	0.360365	0.988122
HMDB0034520	Gypsogenin 3-O-b-D-glucuronide	Correlation	-0.0758796	0.168774	-0.045561	0.274334	0.104381	-0.0580125	-0.00764684	-0.0763367	0.0385247	0.0592156	0.127692	0.0701422	-0.0319518	0.138097	-0.0646867	-0.064581	-0.0395589	0.0452712	0.114286	-0.0349611	-0.0330324	-0.098096	0.106657	0.120208	0.13731	0.0331145	-0.0760842
HMDB0034520	Gypsogenin 3-O-b-D-glucuronide	P values	0.477196	0.109766	0.66804	0.00850115	0.324793	0.584919	0.942651	0.472024	0.716936	0.577144	0.227737	0.508818	0.763671	0.191751	0.542405	0.543067	0.709672	0.670029	0.280725	0.742157	0.755924	0.354927	0.314293	0.256385	0.19432	0.755337	0.473495
HMDB0034610	Zucchini factor B	Correlation	0.0404556	-0.163731	-0.0413269	-0.158493	-0.141453	-0.0494311	-0.0534585	0.0359858	-0.0409573	0.104984	-0.115833	-0.0261419	-0.0286249	-0.0162007	-0.0385486	-0.0327016	0.0255792	-0.0610039	-0.0446099	-0.0551839	0.225457	0.0476442	-0.0537836	0.123533	0.00557382	-0.0593288	0.0768069
HMDB0034610	Zucchini factor B	P values	0.704996	0.120953	0.697313	0.133478	0.181072	0.64171	0.614773	0.734875	0.699891	0.321991	0.274224	0.805704	0.787665	0.878857	0.716768	0.758293	0.809806	0.565676	0.674575	0.603384	0.0316555	0.653815	0.61262	0.243368	0.958181	0.576414	0.469291
HMDB0035264	Avenestergenin A1	Correlation	-0.104316	0.0125159	-0.0854127	0.0148199	0.0247837	-0.0356526	0.0183214	0.154232	-0.00530914	-0.000983207	-0.00871366	0.0729578	-0.0170852	0.129589	-0.0269839	-0.0173997	-0.0355012	-0.00707857	0.114705	-0.047968	-0.109558	0.0917169	-0.0329716	0.0878982	0.103282	0.0194492	0.0170156
HMDB0035264	Avenestergenin A1	P values	0.327843	0.906267	0.420823	0.889113	0.815615	0.737241	0.863144	0.144375	0.960165	0.99262	0.934666	0.491913	0.872297	0.220845	0.799574	0.869967	0.738316	0.946906	0.278955	0.651615	0.301235	0.387229	0.756359	0.407382	0.329938	0.854809	0.872813
HMDB0035607	Saponin H	Correlation	-0.0323385	-0.0417025	-0.0511971	0.054586	-0.0794654	-0.0187911	-0.00329094	0.226609	-0.0509887	0.0890659	0.118957	0.0613905	0.131186	-0.0176108	-0.063529	-0.0650336	-0.0942177	-0.0194035	0.0759778	-0.0870402	-0.00536376	0.134549	-0.0200802	0.0593397	0.0166404	-0.103265	-0.119406
HMDB0035607	Saponin H	P values	0.762209	0.694698	0.629839	0.60732	0.454003	0.85967	0.975302	0.0307716	0.631235	0.401156	0.261402	0.563212	0.215159	0.868404	0.54967	0.540238	0.374361	0.855147	0.474116	0.411993	0.959756	0.203527	0.850153	0.576345	0.875595	0.330018	0.259594
HMDB0036871	Mytiloxanthin	Correlation	0.0322021	0.067934	-0.0638354	0.182463	0.0368983	-0.0388502	-0.0414741	0.113976	-0.0697075	-0.0880185	-0.076489	0.317376	0.542364	0.0271517	0.142367	0.114998	-0.0429447	0.0573355	0.024282	0.0438966	0.077438	0.0733325	-0.138673	0.0822028	-0.0221013	-0.124625	-0.21763
HMDB0036871	Mytiloxanthin	P values	0.763183	0.522283	0.547742	0.0834355	0.728411	0.714647	0.696288	0.282044	0.511455	0.406738	0.471138	0.0021739	2.80796e-08	0.798355	0.178243	0.277722	0.686073	0.589315	0.819283	0.679491	0.465637	0.489686	0.189887	0.438555	0.835273	0.239192	0.0382401
HMDB0037129	Sanchinoside B1	Correlation	-0.108332	-0.00938282	-0.0747523	0.00589366	0.00324258	-0.0433584	0.00600946	0.135291	-0.0156568	0.0250788	0.0106312	0.0751545	-0.00989726	0.126789	-0.0357719	-0.0259265	-0.0417241	-0.0105131	0.119042	-0.0460099	-0.11798	0.104524	-0.0242802	0.101166	0.111663	0.0265163	-0.00714896
HMDB0037129	Sanchinoside B1	P values	0.309462	0.929661	0.481296	0.955784	0.975665	0.68321	0.954916	0.201025	0.882895	0.813459	0.920331	0.478933	0.925815	0.231068	0.736394	0.807274	0.694547	0.921214	0.261058	0.664965	0.265367	0.324127	0.819296	0.339996	0.291989	0.802977	0.946379
HMDB0038349	Goyaglycoside c	Correlation	0.0441146	-0.162313	-0.0408375	-0.161568	-0.138402	-0.0487588	-0.0536345	0.0382873	-0.0410723	0.108235	-0.113847	-0.0186054	-0.0234144	-0.00888351	-0.0399195	-0.0331682	0.0262376	-0.0584602	-0.0414554	-0.0525907	0.232757	0.0553688	-0.055859	0.128243	0.00774573	-0.0606333	0.079515
HMDB0038349	Goyaglycoside c	P values	0.67971	0.124249	0.700726	0.126012	0.190763	0.646254	0.613607	0.718607	0.699088	0.307149	0.28259	0.861043	0.825636	0.933396	0.707145	0.754952	0.805006	0.58202	0.696418	0.620536	0.0264013	0.602169	0.598953	0.225719	0.94191	0.568044	0.453721
HMDB0039553	Lyciumoside III	Correlation	-0.0509198	-0.0115245	-0.0398775	0.132313	-0.0501471	-0.0103393	-0.0137123	0.151222	-0.0313573	0.0750135	0.0725541	0.658382	0.908577	0.244731	-0.0843708	-0.0735714	-0.0361421	-0.0352112	-0.0286635	-0.0208439	-0.0139765	0.020502	-0.0640426	0.13424	0.0110733	-0.109696	-0.156142
HMDB0039553	Lyciumoside III	P values	0.633629	0.913662	0.707439	0.211211	0.636886	0.922512	0.897354	0.152468	0.767943	0.479761	0.494319	1.31833e-12	1.67976e-35	0.019388	0.426533	0.488269	0.733767	0.740378	0.787385	0.844524	0.895387	0.847043	0.546441	0.204577	0.91703	0.300622	0.13941
HMDB0041332	Balagyptin	Correlation	-0.0655694	-0.0279993	-0.0236658	0.120143	-0.0638327	-0.0200085	-0.0194466	0.131074	-0.0314031	0.107107	0.0764811	0.681885	0.933834	0.259712	-0.0786579	-0.066502	-0.0284671	-0.0438209	0.025481	-0.0312669	0.00987305	0.0243043	-0.0595522	0.151263	0.0516987	-0.0848439	-0.118566
HMDB0041332	Balagyptin	P values	0.539207	0.792199	0.823795	0.256642	0.547759	0.850681	0.854829	0.215554	0.767613	0.312247	0.471184	9.99785e-14	1.6553e-41	0.0129166	0.458617	0.53111	0.788808	0.680014	0.810523	0.768593	0.925996	0.81912	0.574977	0.152355	0.626484	0.423934	0.262985
HMDB0043481	TG(15:0/20:2n6/o-18:0)	Correlation	-0.0111317	0.0438399	0.0125219	-0.0360042	0.0603092	-0.030803	0.0115908	-0.0103193	0.522158	-0.00861669	-0.0434948	0.0271688	-0.00854073	0.0501532	-0.0598249	-0.0674728	0.0347642	-0.0464687	-0.381699	-0.0644053	-0.0434469	0.0937874	0.303524	-0.475727	-0.199543	0.51787	-0.102691
HMDB0043481	TG(15:0/20:2n6/o-18:0)	P values	0.917065	0.679883	0.906222	0.734745	0.570119	0.771932	0.913167	0.922661	1.10636e-07	0.935392	0.682267	0.79823	0.93596	0.636845	0.573225	0.525118	0.743559	0.661828	0.000189045	0.544167	0.682598	0.376557	0.00344741	1.88239e-06	0.0579174	1.4634e-07	0.332728
HMDB0046615	TG(22:0/24:1(15Z)/24:1(15Z))	Correlation	0.00659159	0.24018	-0.0399333	0.0957052	0.252802	0.293836	0.413745	0.184948	0.361079	-0.209579	-0.0237666	0.0835476	0.0368566	0.0993067	0.10731	0.156167	0.197919	0.267462	-0.0422693	0.0279546	-0.147464	-0.0393253	0.0783242	-0.0369466	0.0182337	0.0342786	0.0899266
HMDB0046615	TG(22:0/24:1(15Z)/24:1(15Z))	P values	0.950834	0.0218377	0.707048	0.366833	0.015621	0.00469921	4.57075e-05	0.0792458	0.000437646	0.0461715	0.823056	0.431075	0.728707	0.348991	0.311324	0.139345	0.0600292	0.0103762	0.690758	0.792524	0.163043	0.71131	0.460532	0.72807	0.863793	0.74702	0.396602
HMDB0056286	DG(18:2n6/0:0/20:4n6)	Correlation	0.0212218	0.00204838	-0.0709707	0.00771619	-0.000409314	0.0161415	0.0241518	0.101925	0.00641452	-0.155076	-0.0656576	-0.0921673	-0.0960529	-0.0613542	0.0913203	0.0858174	0.206991	0.137288	-0.158825	0.0313492	-0.281341	-0.432025	-0.00865371	-0.164802	-0.105453	-0.146738	-0.0433066
HMDB0056286	DG(18:2n6/0:0/20:4n6)	P values	0.842626	0.984626	0.503813	0.942131	0.996928	0.879296	0.820236	0.336365	0.951881	0.142165	0.536349	0.384893	0.365086	0.563443	0.389294	0.418617	0.0489932	0.194393	0.132655	0.768001	0.00690235	1.90187e-05	0.935115	0.118507	0.319819	0.165148	0.683568
HMDB0060706	13-Demethyl tacrolimus	Correlation	-0.0660538	-0.0254277	-0.0219012	0.125026	-0.0636885	-0.0241139	-0.0229544	0.127139	-0.0335772	0.100863	0.069457	0.679193	0.933016	0.25619	-0.0769071	-0.0653788	-0.0311222	-0.0452501	0.0223661	-0.0308656	0.00582107	0.0214469	-0.0618775	0.152775	0.0505641	-0.0912774	-0.124551
HMDB0060706	13-Demethyl tacrolimus	P values	0.536208	0.810911	0.836743	0.237673	0.548666	0.820513	0.829009	0.229772	0.752028	0.341454	0.512977	1.35975e-13	2.8091e-41	0.0142393	0.46871	0.538085	0.769634	0.670174	0.833327	0.771481	0.956328	0.840085	0.560114	0.148251	0.634083	0.389518	0.239472
HMDB0061014	&lt;i&gt;para&lt;/i&gt;-hydroxyatorvastatin	Correlation	-0.0742512	-0.0351965	-0.0257558	0.113024	-0.0649194	-0.0211182	-0.0165601	0.148289	-0.0325614	0.101564	0.0691311	0.671613	0.936117	0.241573	-0.0672425	-0.056121	-0.015394	-0.0350283	0.0365304	-0.0408464	0.00988201	0.0419387	-0.0878878	0.152638	0.065819	-0.0940872	-0.105543
HMDB0061014	&lt;i&gt;para&lt;/i&gt;-hydroxyatorvastatin	P values	0.486728	0.740482	0.808518	0.286109	0.54095	0.842504	0.87619	0.160676	0.759298	0.338088	0.514961	3.17682e-13	3.64915e-42	0.0210612	0.526536	0.597238	0.884847	0.741679	0.731015	0.700664	0.925929	0.693055	0.407438	0.148619	0.535346	0.375027	0.319407
HMDB0061019	14-hydroxyclarithromycin	Correlation	0.0550285	0.13238	0.00963918	0.0537392	0.11852	-0.0497412	-0.0313457	-0.0381493	-0.0538954	-0.0826099	-0.136917	-0.0624181	-0.0227803	-0.0783291	0.073799	0.054004	0.055891	-0.0134023	-0.138931	-0.0352987	0.0690087	0.184184	0.142202	0.00501958	-0.0915699	-0.0721311	-0.102711
HMDB0061019	14-hydroxyclarithromycin	P values	0.606456	0.210979	0.927745	0.612914	0.26317	0.639619	0.768026	0.719579	0.61188	0.436282	0.195612	0.556684	0.830286	0.460504	0.486921	0.611162	0.598744	0.899662	0.189058	0.739755	0.515708	0.0805158	0.178751	0.962336	0.387994	0.496846	0.332636
HMDB0112487	PS(18:4(6Z,9Z,12Z,15Z)/15:0)	Correlation	-0.00918594	0.0209269	-0.0092159	-0.0270439	0.0333601	-0.0250813	-0.0246988	-0.0615625	-0.0343755	0.0744619	0.100235	0.032115	-0.0113622	0.0603858	-0.01464	-0.030134	-0.0509554	0.0191333	0.0614786	-0.0413624	0.213681	-0.00480197	0.0764742	0.0890127	0.0842876	-0.0085573	0.0814525
HMDB0112487	PS(18:4(6Z,9Z,12Z,15Z)/15:0)	P values	0.931523	0.843912	0.93091	0.799138	0.753579	0.813441	0.816235	0.562116	0.746329	0.483006	0.344483	0.762499	0.914874	0.569628	0.890451	0.776755	0.631458	0.857142	0.56265	0.697066	0.0419752	0.963968	0.471224	0.401438	0.426991	0.935836	0.442759
HMDB0112876	PS(22:6(4Z,7Z,10Z,13Z,16Z,19Z)/22:4(7Z,10Z,13Z,16Z))	Correlation	0.133645	0.163178	-0.0284313	0.0353498	0.206728	0.00248174	-0.0329858	-0.0443108	-0.0550657	-0.201194	-0.18057	-0.0609905	-0.0263483	-0.0729798	0.218236	0.196192	-0.0509312	0.154392	-0.0132457	0.0959244	0.16891	0.00242996	-0.172438	-0.0756586	-0.0490502	0.00886094	-0.115258
HMDB0112876	PS(22:6(4Z,7Z,10Z,13Z,16Z,19Z)/22:4(7Z,10Z,13Z,16Z))	P values	0.209193	0.122231	0.789067	0.739393	0.0492881	0.981373	0.756258	0.676635	0.604162	0.055833	0.0867446	0.565761	0.8042	0.491783	0.037693	0.0623448	0.63162	0.143955	0.900828	0.365731	0.109477	0.981762	0.102158	0.475981	0.644283	0.933564	0.276629
HMDB0114788	PA(14:0/22:0)	Correlation	0.0277815	-0.151959	-0.0203479	-0.125631	-0.117885	0.0336844	-0.00378469	-0.0695339	0.0649027	0.00589239	-0.127801	0.0117192	-0.00401234	0.0219191	0.154795	0.140462	0.210832	-0.0710643	-0.071223	0.0909444	0.219808	-0.0462868	-0.0267422	0.101279	-0.0740682	0.00548456	0.121257
HMDB0114788	PA(14:0/22:0)	P values	0.794922	0.150457	0.848178	0.235392	0.265754	0.751261	0.971598	0.512509	0.541055	0.955793	0.227336	0.912209	0.96989	0.836612	0.142897	0.184181	0.0448551	0.503249	0.502294	0.391257	0.0363027	0.66307	0.801333	0.339454	0.485329	0.95885	0.252225
HMDB0114893	PA(18:0/22:6(4Z,7Z,10Z,13Z,16Z,19Z))	Correlation	0.0743815	0.231631	-0.0407399	-0.00254954	0.298043	0.00495302	-0.0158845	-0.0935155	-0.0340256	-0.213836	-0.182742	-0.0168836	-0.0203774	-0.00881842	0.195629	0.186768	-0.0407909	0.149385	-0.0048311	0.0501814	0.223544	0.0198581	-0.175828	-0.0625431	-0.0215119	0.00436992	-0.0949614
HMDB0114893	PA(18:0/22:6(4Z,7Z,10Z,13Z,16Z,19Z))	P values	0.485961	0.0271598	0.701408	0.980865	0.00411303	0.962835	0.881204	0.377948	0.748825	0.0418234	0.0829569	0.873792	0.847961	0.933883	0.0631142	0.0762863	0.701052	0.157571	0.963749	0.636655	0.0331695	0.851791	0.0954899	0.555893	0.839606	0.967208	0.370586
HMDB0115038	PA(18:4(6Z,9Z,12Z,15Z)/18:4(6Z,9Z,12Z,15Z))	Correlation	-0.117237	-0.00787559	-0.0668069	-0.0185108	0.013728	-0.0245766	-0.000119906	0.209486	-0.0146524	-0.0105822	-0.0946602	0.0331188	-0.0330018	0.0807928	0.0575404	0.0618333	-0.0280811	-0.0523208	0.147274	0.00495514	-0.167116	0.0700271	-0.0314934	0.0486977	0.163519	0.0417112	0.0538353
HMDB0115038	PA(18:4(6Z,9Z,12Z,15Z)/18:4(6Z,9Z,12Z,15Z))	P values	0.27113	0.940938	0.529224	0.861743	0.897237	0.817129	0.9991	0.0462708	0.890359	0.920698	0.372112	0.755306	0.756143	0.446474	0.587983	0.560395	0.791606	0.622333	0.16359	0.962819	0.113352	0.509516	0.766964	0.646667	0.121441	0.694637	0.612278
HMDB0115065	PA(20:0/16:1(9Z))	Correlation	0.0245074	-0.15084	-0.020824	-0.12026	-0.118522	0.031376	-0.00483957	-0.0688332	0.0638452	0.00566815	-0.129381	0.0141721	-0.00471518	0.0263877	0.153691	0.139785	0.210122	-0.0707227	-0.0700632	0.0899587	0.216585	-0.0456408	-0.0240886	0.101453	-0.0705488	0.00510735	0.123385
HMDB0115065	PA(20:0/16:1(9Z))	P values	0.818649	0.153519	0.84467	0.256176	0.263163	0.767808	0.963686	0.516778	0.547681	0.957474	0.221594	0.893932	0.964619	0.803913	0.145805	0.186324	0.0455971	0.505309	0.509297	0.396433	0.0392012	0.667494	0.820698	0.33862	0.506359	0.961678	0.243935
HMDB0115508	PA(15:0/20:2(11Z,14Z))	Correlation	0.0409717	0.0807578	0.289511	0.0900724	0.0679805	0.00154973	0.0149834	0.108527	0.079139	-0.0380683	-0.18572	-0.0425318	-0.0657296	-0.00968843	0.0881882	0.0780077	0.0554251	0.0557657	-0.108071	-0.052828	-0.0937561	-0.0977195	-0.00268032	-0.132244	-0.0996353	0.0369863	-0.135561
HMDB0115508	PA(15:0/20:2(11Z,14Z))	P values	0.701409	0.446672	0.00537828	0.395834	0.521998	0.988368	0.887898	0.305838	0.455865	0.72015	0.0779788	0.688936	0.535901	0.927376	0.40583	0.462352	0.6018	0.599566	0.307885	0.618958	0.376717	0.356786	0.979883	0.21145	0.347391	0.727789	0.200117
HMDB0125464	6-(4-{2-[4,6-dihydroxy-2-methoxy-3-(3-methylbut-2-en-1-yl)phenyl]acetyl}-3-hydroxyphenoxy)-3,4,5-trihydroxyoxane-2-carboxylic acid	Correlation	-0.0265701	-0.0240293	-0.0209165	-0.035509	-0.0373195	-0.0482904	-0.0424326	-0.0713529	-0.0530507	-0.0321519	-0.0952294	0.111963	0.0383303	0.142706	-0.0238397	-0.0136674	-0.0681419	-0.101039	-0.0288943	-0.0374466	-0.0395577	0.14323	0.0242681	-0.0702536	0.0797213	-0.0504087	0.169659
HMDB0125464	6-(4-{2-[4,6-dihydroxy-2-methoxy-3-(3-methylbut-2-en-1-yl)phenyl]acetyl}-3-hydroxyphenoxy)-3,4,5-trihydroxyoxane-2-carboxylic acid	P values	0.80368	0.821133	0.843989	0.738261	0.725433	0.649427	0.689624	0.501513	0.617478	0.762234	0.369231	0.290685	0.718304	0.177199	0.82252	0.897688	0.521007	0.340605	0.785714	0.724536	0.70968	0.175596	0.819385	0.508144	0.452547	0.635127	0.10789
HMDB0125812	6-{4-[3-(4,5-dihydroxy-7-methoxy-2,2-dimethyl-3,4-dihydro-2H-1-benzopyran-6-yl)-3-oxopropyl]phenoxy}-3,4,5-trihydroxyoxane-2-carboxylic acid	Correlation	-0.050593	-0.128587	-0.0121382	-0.117499	-0.111755	-0.0391713	-0.0374581	-0.0978699	-0.0688294	-0.0630463	-0.0755835	-0.0591995	-0.0536441	-0.0464134	-0.0605465	-0.0656994	-0.0707709	-0.183856	0.0139688	-0.0593364	-0.0358391	0.052427	0.00188691	-0.0592938	0.044395	-0.087677	0.0440726
HMDB0125812	6-{4-[3-(4,5-dihydroxy-7-methoxy-2,2-dimethyl-3,4-dihydro-2H-1-benzopyran-6-yl)-3-oxopropyl]phenoxy}-3,4,5-trihydroxyoxane-2-carboxylic acid	P values	0.635813	0.224469	0.909084	0.267333	0.291589	0.712391	0.724455	0.356043	0.516802	0.552712	0.476419	0.577247	0.613544	0.662205	0.568599	0.536089	0.505018	0.0810667	0.895445	0.576366	0.735917	0.621626	0.985837	0.57664	0.676054	0.408568	0.678277
HMDB0125880	2-amino-4-({1-[(carboxymethyl)-C-hydroxycarbonimidoyl]-2-{[1-hydroxy-3-(4-hydroxyphenyl)-1-(5-methoxy-2,2-dimethyl-2H-chromen-6-yl)-3-oxopropan-2-yl]sulfanyl}ethyl}-C-hydroxycarbonimidoyl)butanoic acid	Correlation	-0.0233049	-0.0320962	-0.0338886	-0.15781	0.0208315	-0.0723866	-0.0565044	-0.154687	0.271464	0.047831	0.0876305	0.16605	0.192926	0.0932428	-0.036081	-0.0535905	-0.00965946	-0.0366599	-0.252267	-0.0629096	-0.014444	0.15262	0.148141	-0.212428	-0.0892273	0.300151	-0.137445
HMDB0125880	2-amino-4-({1-[(carboxymethyl)-C-hydroxycarbonimidoyl]-2-{[1-hydroxy-3-(4-hydroxyphenyl)-1-(5-methoxy-2,2-dimethyl-2H-chromen-6-yl)-3-oxopropan-2-yl]sulfanyl}ethyl}-C-hydroxycarbonimidoyl)butanoic acid	P values	0.827407	0.762634	0.749803	0.135181	0.844615	0.495319	0.594732	0.143179	0.00924458	0.652546	0.408817	0.115705	0.0669203	0.379347	0.7342	0.613898	0.927593	0.730098	0.0158498	0.553576	0.891908	0.148669	0.161099	0.0432225	0.400299	0.00384454	0.193878
HMDB0127263	3,4,5-trihydroxy-6-{[7-hydroxy-4-oxo-2-phenyl-8-(3,4,5-trihydroxyoxan-2-yl)-4H-chromen-5-yl]oxy}oxane-2-carboxylic acid	Correlation	-0.0901011	0.015532	-0.0357152	0.146286	-0.0494088	-0.0339819	-0.0453361	-0.0796676	-0.0671171	-0.0718825	-0.00552554	0.0745833	0.145561	-0.00937244	0.0228659	0.00100905	-0.0749928	-0.127219	0.0598828	-0.0487302	-0.147358	-0.00601705	0.00621446	0.0295155	-0.0405191	-0.0885891	-0.183583
HMDB0127263	3,4,5-trihydroxy-6-{[7-hydroxy-4-oxo-2-phenyl-8-(3,4,5-trihydroxyoxan-2-yl)-4H-chromen-5-yl]oxy}oxane-2-carboxylic acid	P values	0.398365	0.883821	0.736797	0.166468	0.641861	0.749136	0.669583	0.452852	0.527309	0.498334	0.958543	0.48229	0.168602	0.929739	0.829658	0.992426	0.479882	0.229478	0.572853	0.646447	0.16335	0.954859	0.95338	0.781221	0.70295	0.403691	0.0815266
HMDB0127552	{[3-(2-methyl-1,3-thiazol-4-yl)-2-[(16R)-5,7,11-trihydroxy-8,8,10,12,16-pentamethyl-9-oxo-17-oxa-4-azabicyclo[14.1.0]heptadec-4-en-3-yl]prop-2-en-1-yl]oxy}sulfonic acid	Correlation	-0.0639332	0.0467065	-0.0363825	0.130237	0.00447174	0.0621945	0.0310794	-0.0391518	-0.00158889	0.121206	0.127939	0.284188	0.346591	0.145307	-0.0773524	-0.0549403	-0.157067	-0.00971302	0.020314	0.10021	-0.111295	-0.0644029	0.0660599	0.0840389	0.119436	0.119856	-0.0700605
HMDB0127552	{[3-(2-methyl-1,3-thiazol-4-yl)-2-[(16R)-5,7,11-trihydroxy-8,8,10,12,16-pentamethyl-9-oxo-17-oxa-4-azabicyclo[14.1.0]heptadec-4-en-3-yl]prop-2-en-1-yl]oxy}sulfonic acid	P values	0.549401	0.660203	0.732063	0.218528	0.966444	0.558102	0.769942	0.712528	0.988074	0.252428	0.226832	0.00633274	0.000763989	0.169354	0.466132	0.604987	0.137054	0.927193	0.848429	0.344601	0.29359	0.544182	0.53385	0.428361	0.259474	0.25779	0.509313
HMDB0128906	3,4,5-trihydroxy-6-({17-hydroxy-11,18-dimethoxy-13-oxo-6,8,20-trioxapentacyclo[10.8.0.0²,⁹.0³,⁷.0¹⁴,¹⁹]icosa-1(12),2(9),4,10,14,16,18-heptaen-15-yl}oxy)oxane-2-carboxylic acid	Correlation	-0.11013	-0.0635509	-0.0301694	-0.0554832	-0.0582377	-0.0339045	-0.0222804	0.163008	-0.0219229	0.175342	0.177326	-0.0150297	-0.0385981	0.00995055	-0.0973236	-0.10084	-0.0778181	-0.0814627	0.154288	-0.0731688	-0.105575	0.0425514	-0.0719236	-0.0302283	0.226124	0.019026	-0.0359515
HMDB0128906	3,4,5-trihydroxy-6-({17-hydroxy-11,18-dimethoxy-13-oxo-6,8,20-trioxapentacyclo[10.8.0.0虏,鈦?0鲁,鈦?0鹿鈦?鹿鈦筣icosa-1(12),2(9),4,10,14,16,18-heptaen-15-yl}oxy)oxane-2-carboxylic acid	P values	0.301451	0.549532	0.776499	0.601418	0.58346	0.74969	0.833957	0.122626	0.836584	0.0964256	0.0926558	0.887554	0.716419	0.925417	0.358747	0.341565	0.463444	0.442702	0.144228	0.490658	0.319259	0.688799	0.498088	0.776074	0.031141	0.857935	0.735119
HMDB0130103	6-{[10-butanoyl-3-hydroxy-6-(2-hydroxypropyl)-2,2-dimethyl-8-oxo-2H,3H,4H,8H-pyrano[3,2-g]chromen-5-yl]oxy}-3,4,5-trihydroxyoxane-2-carboxylic acid	Correlation	-0.0509665	-0.140918	-0.0155618	-0.118599	-0.126013	-0.0340445	-0.0361857	-0.0988199	-0.0683948	-0.0572346	-0.0655921	-0.0579522	-0.0532057	-0.0448336	-0.0432031	-0.050055	-0.07686	-0.179725	0.0145781	-0.0607826	-0.044257	0.0586216	-0.0100829	-0.0631417	0.0331351	-0.0794801	0.0647094
HMDB0130103	6-{[10-butanoyl-3-hydroxy-6-(2-hydroxypropyl)-2,2-dimethyl-8-oxo-2H,3H,4H,8H-pyrano[3,2-g]chromen-5-yl]oxy}-3,4,5-trihydroxyoxane-2-carboxylic acid	P values	0.633318	0.182745	0.8836	0.262852	0.23396	0.74869	0.733458	0.351371	0.519459	0.589971	0.536757	0.585309	0.616449	0.673036	0.684284	0.637506	0.468983	0.0882549	0.890912	0.56709	0.677005	0.580977	0.924428	0.55211	0.755189	0.45392	0.542263
HMDB0132320	5,7-dihydroxy-8-[2-hydroxy-5-(5,6,7-trihydroxy-4-oxo-4H-chromen-2-yl)phenyl]-2-(4-hydroxyphenyl)-4H-chromen-4-one	Correlation	0.147631	-0.0378643	-0.0264455	-0.0619653	-0.00813246	0.0489017	0.0179438	0.0859377	-0.0163245	0.0194914	-0.0569548	-0.000371527	0.00493832	-0.00488103	0.119199	0.167671	0.173885	0.0977146	-0.0335696	0.0612988	0.0345962	0.0989698	-0.0863132	0.0619007	-0.0621865	-0.0137875	0.00575891
HMDB0132320	5,7-dihydroxy-8-[2-hydroxy-5-(5,6,7-trihydroxy-4-oxo-4H-chromen-2-yl)phenyl]-2-(4-hydroxyphenyl)-4H-chromen-4-one	P values	0.164955	0.721588	0.803492	0.559556	0.939015	0.645287	0.865938	0.417963	0.877938	0.854497	0.591794	0.997211	0.962946	0.963375	0.260425	0.112143	0.0992688	0.356811	0.752081	0.563796	0.744755	0.350637	0.415924	0.559966	0.558152	0.896794	0.956794
HMDB0133400	3,4,5-trihydroxy-6-({7,8,11,12,13,21,22,23-octahydroxy-3,16-dioxo-2,17,20-trioxatetracyclo[17.3.1.0⁴,⁹.0¹⁰,¹⁵]tricosa-4,6,8,10,12,14-hexaen-6-yl}oxy)oxane-2-carboxylic acid	Correlation	0.128813	0.0515295	-0.0346118	-0.0131791	0.0622267	0.0175661	-0.0104275	0.0636834	-0.0804347	-0.157645	-0.196942	0.246004	0.35877	0.0746679	0.155346	0.186163	0.18571	0.0300037	-0.0713864	0.03711	0.0473436	0.137391	-0.0978901	0.0888066	-0.118257	-0.185043	-0.247612
HMDB0133400	3,4,5-trihydroxy-6-({7,8,11,12,13,21,22,23-octahydroxy-3,16-dioxo-2,17,20-trioxatetracyclo[17.3.1.0鈦?鈦?0鹿鈦?鹿鈦礭tricosa-4,6,8,10,12,14-hexaen-6-yl}oxy)oxane-2-carboxylic acid	P values	0.226281	0.627615	0.744645	0.901325	0.557898	0.868734	0.921854	0.548698	0.448499	0.135596	0.06133	0.0187464	0.000479146	0.481792	0.141462	0.0772599	0.0779961	0.777695	0.501312	0.726914	0.655861	0.194056	0.355943	0.402533	0.264238	0.079089	0.0179623
HMDB0134845	(4-{7-[3,5-dimethoxy-4-(sulfooxy)phenyl]-6,11-dihydroxy-2,8-dioxatricyclo[7.3.1.0⁵,¹³]trideca-1(13),4,6,9,11-pentaen-3-ylidene}cyclohexa-2,5-dien-1-ylidene)oxidanium	Correlation	-0.054777	-0.0758634	-0.0256168	0.0173177	-0.0896488	-0.0198501	-0.0269424	0.109165	-0.0428931	0.115005	0.067415	-0.0423243	-0.0407353	-0.0311097	-0.061163	-0.0628323	0.013866	0.163781	0.0923463	-0.026409	0.0195159	0.00401767	-0.0435389	0.0798476	0.107783	-0.0261572	0.11624
HMDB0134845	(4-{7-[3,5-dimethoxy-4-(sulfooxy)phenyl]-6,11-dihydroxy-2,8-dioxatricyclo[7.3.1.0鈦?鹿鲁]trideca-1(13),4,6,9,11-pentaen-3-ylidene}cyclohexa-2,5-dien-1-ylidene)oxidanium	P values	0.608104	0.474783	0.809532	0.870574	0.398068	0.85185	0.799876	0.302985	0.68643	0.277694	0.525473	0.690375	0.70144	0.769724	0.564661	0.554064	0.89621	0.120837	0.383966	0.803758	0.854316	0.96985	0.681962	0.451829	0.309182	0.805592	0.272529
HMDB0135066	8-[3,7-dihydroxy-2-(3-hydroxyphenyl)-3,4-dihydro-2H-1-benzopyran-4-yl]-2-(3-hydroxyphenyl)-3,4-dihydro-2H-1-benzopyran-3,5,7-triol	Correlation	-0.0517014	0.0332817	0.00680298	-0.145859	0.11367	-0.00192362	-0.0791973	-0.147754	-0.0764824	-0.105459	-0.157592	0.0139095	-0.0214612	0.0405455	0.393343	0.366903	-0.0587764	0.0869126	-0.0175123	0.200905	0.148482	-0.0405653	-0.190052	0.0614715	0.0119318	0.0758507	-0.0244941
HMDB0135066	8-[3,7-dihydroxy-2-(3-hydroxyphenyl)-3,4-dihydro-2H-1-benzopyran-4-yl]-2-(3-hydroxyphenyl)-3,4-dihydro-2H-1-benzopyran-3,5,7-triol	P values	0.628421	0.75414	0.94897	0.167722	0.283347	0.985562	0.455533	0.162209	0.471176	0.31979	0.135728	0.895886	0.83998	0.702766	0.000114755	0.000347216	0.579977	0.412681	0.869133	0.0561934	0.160127	0.702627	0.071168	0.562696	0.910623	0.474858	0.817732
HMDB0135501	6-{[1-(2-{[3-(3,4-dimethoxyphenyl)-1-hydroxyprop-2-en-1-ylidene]amino}ethyl)-3-methoxy-4-oxocyclohexa-2,5-dien-1-yl]oxy}-3,4,5-trihydroxyoxane-2-carboxylic acid	Correlation	-0.0492387	-0.127361	-0.0139349	-0.115615	-0.11092	-0.0397118	-0.0390845	-0.0985879	-0.0703953	-0.0629818	-0.0754619	-0.0598211	-0.0530592	-0.0478997	-0.0587763	-0.0648634	-0.0722255	-0.187351	0.0142294	-0.0595583	-0.0324598	0.0480186	0.00147193	-0.0589117	0.0419856	-0.0872714	0.0455181
HMDB0135501	6-{[1-(2-{[3-(3,4-dimethoxyphenyl)-1-hydroxyprop-2-en-1-ylidene]amino}ethyl)-3-methoxy-4-oxocyclohexa-2,5-dien-1-yl]oxy}-3,4,5-trihydroxyoxane-2-carboxylic acid	P values	0.644892	0.228955	0.895697	0.275133	0.295229	0.7086	0.713001	0.352508	0.507286	0.55312	0.477131	0.573249	0.617422	0.652079	0.579977	0.541301	0.496282	0.0753569	0.893505	0.574938	0.760026	0.651272	0.988952	0.579103	0.692728	0.410748	0.668335
HMDB0135509	6-[5-(2-{[2-(3,4-dimethoxyphenyl)ethyl]-C-hydroxycarbonimidoyl}ethyl)-2-methoxyphenoxy]-3,4,5-trihydroxyoxane-2-carboxylic acid	Correlation	-0.0273477	-0.0241666	-0.0245356	-0.0369107	-0.0346674	-0.0434391	-0.0383	-0.0657443	-0.0508378	-0.0261431	-0.0949908	0.105465	0.0338295	0.136404	-0.0164448	-0.006606	-0.0629548	-0.0878366	-0.0322227	-0.0349533	-0.0292299	0.145843	0.0124763	-0.0647493	0.0739832	-0.0431948	0.191961
HMDB0135509	6-[5-(2-{[2-(3,4-dimethoxyphenyl)ethyl]-C-hydroxycarbonimidoyl}ethyl)-2-methoxyphenoxy]-3,4,5-trihydroxyoxane-2-carboxylic acid	P values	0.798056	0.820128	0.817429	0.728323	0.744249	0.682652	0.718518	0.53581	0.632247	0.805695	0.370437	0.319766	0.750225	0.197308	0.877046	0.950446	0.55329	0.407712	0.761727	0.742213	0.783286	0.16777	0.906563	0.542014	0.485831	0.684342	0.0683235
HMDB0136068	3,4,5,13,21,22,23-heptahydroxy-8,18-dioxo-12-(3,4,5-trihydroxybenzoyloxy)-9,14,17-trioxatetracyclo[17.4.0.0²,⁷.0¹⁰,¹⁵]tricosa-1(23),2,4,6,19,21-hexaen-11-yl 3,4,5-trihydroxybenzoate	Correlation	-0.0381841	-0.00916833	-0.0140349	0.0228286	-0.0167729	-0.0176962	-0.022279	0.183252	-0.0397833	0.103729	0.0570491	0.0748081	0.0797998	0.0481993	-0.00767076	-0.02547	-0.0317491	-0.0536593	0.0141921	-0.0385389	-0.0159525	0.0802417	0.0240793	0.0490339	-0.0092446	0.0214971	-0.112003
HMDB0136068	3,4,5,13,21,22,23-heptahydroxy-8,18-dioxo-12-(3,4,5-trihydroxybenzoyloxy)-9,14,17-trioxatetracyclo[17.4.0.0虏,鈦?0鹿鈦?鹿鈦礭tricosa-1(23),2,4,6,19,21-hexaen-11-yl 3,4,5-trihydroxybenzoate	P values	0.720858	0.931265	0.894952	0.829932	0.874612	0.867771	0.833967	0.0820872	0.708099	0.327838	0.591179	0.480968	0.4521	0.650045	0.942472	0.810602	0.765127	0.613443	0.893783	0.716836	0.880699	0.449592	0.820766	0.644393	0.930695	0.839716	0.290512
